# Supplementary material for: Allele-Specific Gene Expression Is Widespread Across the Genome and Biological Processes
Source: PLoS One. 2009 Jan 7;4(1):e4150. doi: 10.1371/journal.pone.0004150 (PMC2613524; doi:10.1371/journal.pone.0004150)
Supplement: Table S1 — (0.79 MB TXT) [file pone.0004150.s001.txt]

Affymetrix Probe Set ID	dbSNP RS ID	No. of individuals studied	ASGE ratio			ASGE (p<0.01)	Percent of individuals studied with ASGE (p<0.01)	Alleles	Chromosome	Cytoband	Physical Position	Strand	Consequence type (Variation Feature)	Associated Gene Name	Description
SNP_A-1507323	rs718652	1	1.00			No	---	C/T	13	q12.13	25878590	-	DOWNSTREAM	CDK8	Cell division protein kinase 8 (EC 2.7.11.22) (EC 2.7.11.23) (Cyclin- dependent kinase 8) (Mediator of RNA polymerase II transcription subunit CDK8) (Mediator complex subunit CDK8) (Protein kinase K35). [Source:Uniprot/SWISSPROT;Acc:P49336]
SNP_A-1507329	rs728165	2	1.90	±	0.44	Yes	100%	A+/G	12	q23.3	102791273	+	INTRONIC	AC012555.27	Putative TPR-repeat-containing protein LOC253724. [Source:Uniprot/SWISSPROT;Acc:Q6P2S7]
SNP_A-1507330	rs1366949	3	1.77	±	0.65	Yes	67%	G/T+	4	q13.3	74957940	+	INTRONIC	CXCL1	Growth-regulated alpha protein precursor (C-X-C motif chemokine 1) (Melanoma growth stimulatory activity) (MGSA) (Neutrophil-activating protein 3) (NAP-3) (GRO-alpha(1-73)) [Contains: GRO-alpha(4-73); GRO- alpha(5-73); GRO-alpha(6-73)]. [Source:Uniprot/SWISSPROT;Acc:P09341]
SNP_A-1507331	rs1557726	1	1.24			No	---	A/G	X	p22.2	13931728	-	DOWNSTREAM	GEMIN8	Gem-associated protein 8 (Protein FAM51A1). [Source:Uniprot/SWISSPROT;Acc:Q9NWZ8]
SNP_A-1507336	rs1590918	2	1.20	±	0.29	Yes	50%	A/G+	13	q33.2	103813401	-	INTERGENIC	---	---
SNP_A-1507337	rs1400848	1	1.00			No	---	A/G	2	p12	76840776	+	INTRONIC	LRRTM4	Leucine-rich repeat transmembrane neuronal protein 4 precursor. [Source:Uniprot/SWISSPROT;Acc:Q86VH4]
SNP_A-1507338	rs829080	1	1.00			No	---	C/T	12	p12.1	21891130	+	INTRONIC	ABCC9	ATP-binding cassette transporter sub-family C member 9 (Sulfonylurea receptor 2). [Source:Uniprot/SWISSPROT;Acc:O60706]
SNP_A-1507339	rs727363	15	1.16	±	0.12	Yes	7%	A/C+	12	q13.11	45780396	-	INTRONIC	FAM113B	Protein FAM113B. [Source:Uniprot/SWISSPROT;Acc:Q96HM7]
SNP_A-1507341	rs953294	1	1.48			Yes	100%	C/T+	9	q31.1	105407471	-	INTERGENIC	---	---
SNP_A-1507342	rs2329434	1	1.06			No	---	A/T	5	p13.1	41015361	+	INTRONIC	C7	Complement component C7 precursor. [Source:Uniprot/SWISSPROT;Acc:P10643]
SNP_A-1507346	rs1175723	7	1.46	±	0.31	Yes	71%	C/T+	13	q12.13	25799004	+	INTRONIC	CDK8	Cell division protein kinase 8 (EC 2.7.11.22) (EC 2.7.11.23) (Cyclin- dependent kinase 8) (Mediator of RNA polymerase II transcription subunit CDK8) (Mediator complex subunit CDK8) (Protein kinase K35). [Source:Uniprot/SWISSPROT;Acc:P49336]
SNP_A-1507351	rs723086	1	1.30			No	---	C/T	8	q21.11	77949086	+	INTERGENIC	---	---
SNP_A-1507352	rs1836681	8	2.18	±	0.24	Yes	100%	C/T+	12	q21.33	91057520	-	DOWNSTREAM	BTG1	Protein BTG1 (B-cell translocation gene 1 protein). [Source:Uniprot/SWISSPROT;Acc:P62324]
SNP_A-1507353	rs2225251	1	1.11			No	---	A/G	1	p34.2	43301790	-	INTERGENIC	---	---
SNP_A-1507355	rs1828318	1	1.83			Yes	100%	C+/T	14	q32.2	98899456	-	INTERGENIC	---	---
SNP_A-1507357	rs4130296	4	1.30	±	0.32	Yes	50%	G+/T	12	q24.22	115870468	-	INTRONIC	FBXW8	F-box/WD repeat-containing protein 8 (F-box and WD-40 domain- containing protein 8) (F-box only protein 29). [Source:Uniprot/SWISSPROT;Acc:Q8N3Y1]
SNP_A-1507358	rs963150	3	1.37	±	0.27	Yes	67%	A+/G	9	q22.32	97764492	-	INTRONIC	C9orf102	Putative DNA repair and recombination protein RAD26-like (EC 3.6.1.-). [Source:Uniprot/SWISSPROT;Acc:Q5T890]
SNP_A-1507363	rs28144	1	1.79			Yes	100%	A+/G	8	q21.3	90891904	+	INTERGENIC	---	---
SNP_A-1507364	rs2036237	1	1.17			No	---	C/T	4	q28.2	129702898	+	INTERGENIC	---	---
SNP_A-1507365	rs1343844	1	1.04			No	---	A/T	9	p22.2	17897828	+	INTERGENIC	---	---
SNP_A-1507373	rs1986517	1	1.08			No	---	A/C	1	p32.3	55684721	+	INTERGENIC	---	---
SNP_A-1507374	rs1453576	2	1.00	±	0.01	No	---	A/C	11	q22.1	99324039	+	INTRONIC	CNTN5	Contactin-5 precursor (Neural recognition molecule NB-2) (hNB-2). [Source:Uniprot/SWISSPROT;Acc:O94779]
SNP_A-1507384	rs1382342	3	1.38	±	0.10	Yes	67%	A/C	5	q23.1	115589027	+	INTRONIC	COMMD10	COMM domain-containing protein 10. [Source:Uniprot/SWISSPROT;Acc:Q9Y6G5]
SNP_A-1507385	rs1590919	2	1.09	±	0.12	No	---	C/T	13	q33.2	103813224	-	INTERGENIC	---	---
SNP_A-1507386	rs1397413	2	1.76	±	0.43	Yes	100%	A/T	4	q34.3	179450600	+	INTERGENIC	---	---
SNP_A-1507387	rs712854	4	1.41	±	0.67	Yes	25%	A/T+	3	q25.1	153260773	+	INTERGENIC	---	---
SNP_A-1507388	rs1034576	2	1.14	±	0.18	No	---	A/G	7	q31.33	125850667	+	INTRONIC	AP4M1	AP-4 complex subunit mu-1 (Adapter-related protein complex 4 mu-1 subunit) (Mu subunit of AP-4) (AP-4 adapter complex mu subunit) (Mu- adaptin-related protein 2) (Mu4-adaptin) (mu-ARP2) (mu4). [Source:Uniprot/SWISSPROT;Acc:O00189]
SNP_A-1507390	---	8	1.84	±	0.62	Yes	75%	A/G+	---	---	---	---	---	---	---
SNP_A-1507392	rs1938225	1	1.19			No	---	A/T	6	p12.3	48850596	+	INTERGENIC	---	---
SNP_A-1507393	rs1363258	1	1.17			No	---	G/T	5	q21.2	103297593	-	INTERGENIC	---	---
SNP_A-1507395	rs2403370	1	1.17			No	---	G/T	11	p15.3	10762448	+	DOWNSTREAM	CTR9	RNA polymerase-associated protein CTR9 homolog (SH2 domain-binding protein 1). [Source:Uniprot/SWISSPROT;Acc:Q6PD62]
SNP_A-1507396	rs1823100	7	1.30	±	0.23	Yes	29%	A+/G	15	q24.3	75189799	-	3PRIME_UTR	AC107883.6	Tyrosine-protein kinase SgK269 (EC 2.7.10.2) (Sugen kinase 269). [Source:Uniprot/SWISSPROT;Acc:Q9H792]
SNP_A-1507398	rs723765	8	1.28	±	0.43	Yes	25%	A/G+	3	p12.3	78740688	-	INTRONIC	ROBO1	Roundabout homolog 1 precursor (H-Robo-1) (Deleted in U twenty twenty). [Source:Uniprot/SWISSPROT;Acc:Q9Y6N7]
SNP_A-1507404	rs1443753	2	1.20	±	0.23	No	---	C/T	7	q31.32	121736554	+	INTRONIC	AP4M1	AP-4 complex subunit mu-1 (Adapter-related protein complex 4 mu-1 subunit) (Mu subunit of AP-4) (AP-4 adapter complex mu subunit) (Mu- adaptin-related protein 2) (Mu4-adaptin) (mu-ARP2) (mu4). [Source:Uniprot/SWISSPROT;Acc:O00189]
SNP_A-1507409	rs1562010	1	1.50			Yes	100%	C+/T	2	q36.3	225902597	+	INTERGENIC	---	---
SNP_A-1507411	rs1926685	1	2.55			Yes	100%	C/T+	9	p21.3	24816156	+	INTERGENIC	---	---
SNP_A-1507412	rs1178328	3	1.53	±	0.88	Yes	33%	G/T+	7	p21.1	18199983	+	INTERGENIC	---	---
SNP_A-1507414	rs2018521	11	1.34	±	0.19	Yes	45%	A/G	21	q22.13	37439134	-	INTRONIC	TTC3	Tetratricopeptide repeat protein 3 (TPR repeat protein 3) (TPR repeat protein D) (RING finger protein 105). [Source:Uniprot/SWISSPROT;Acc:P53804]
SNP_A-1507415	rs545542	1	1.00			No	---	C/G	1	p22.1	94323284	+	INTRONIC	ABCA4	Retinal-specific ATP-binding cassette transporter (ATP-binding cassette sub-family A member 4) (RIM ABC transporter) (RIM protein) (RmP) (Stargardt disease protein). [Source:Uniprot/SWISSPROT;Acc:P78363]
SNP_A-1507422	rs1365740	3	1.29	±	0.25	Yes	67%	G+/T	10	q21.1	59947555	-	INTRONIC	BICC1	Protein bicaudal C homolog 1 (Bic-C). [Source:Uniprot/SWISSPROT;Acc:Q9H694]
SNP_A-1507423	rs724349	1	1.02			No	---	C/T	18	q21.2	48019014	-	INTERGENIC	---	---
SNP_A-1507424	rs722289	2	1.09	±	0.13	No	---	C/G	2	p22.3	34118737	-	INTRONIC	SLC30A6	Zinc transporter 6 (ZnT-6) (Solute carrier family 30 member 6). [Source:Uniprot/SWISSPROT;Acc:Q6NXT4]
SNP_A-1507425	rs887729	1	1.00			No	---	C/G	4	p16.1	9792709	-	INTERGENIC	---	---
SNP_A-1507429	rs1986518	4	1.41	±	0.23	Yes	50%	C/T	1	p32.3	55684772	+	INTERGENIC	---	---
SNP_A-1507430	rs717195	3	1.30	±	0.30	Yes	33%	A/C+	11	p15.1	19522345	+	INTERGENIC	---	---
SNP_A-1507431	rs1824305	6	9.88	±	2.80	Yes	100%	C/T+	2	p13.3	71259963	+	INTERGENIC	---	---
SNP_A-1507432	rs1921332	2	1.09	±	0.13	No	---	C/G	12	p13.2	11450125	+	INTERGENIC	---	---
SNP_A-1507437	rs724149	1	1.00			No	---	C/T	2	q36.1	222979255	+	INTERGENIC	---	---
SNP_A-1507438	rs2255953	2	1.38	±	0.10	Yes	50%	C/T	12	p13.2	11902003	+	INTRONIC	ETV6	Transcription factor ETV6 (ETS-related protein Tel1) (Tel) (ETS translocation variant 6). [Source:Uniprot/SWISSPROT;Acc:P41212]
SNP_A-1507440	rs2013249	4	1.58	±	0.35	Yes	75%	C/G	1	p36.13	19486651	+	INTRONIC	AKR7A3	Aflatoxin B1 aldehyde reductase member 3 (EC 1.-.-.-) (AFB1-AR 2). [Source:Uniprot/SWISSPROT;Acc:O95154]
SNP_A-1507446	rs513093	1	1.00			No	---	C/G	13	q12.13	25903578	+	INTERGENIC	---	---
SNP_A-1507451	rs966443	1	1.07			No	---	A/G	2	p14	67794371	+	INTERGENIC	---	---
SNP_A-1507452	rs771943	9	1.59	±	0.25	Yes	67%	A/G	20	p12.3	8362876	+	INTRONIC	PLCB1	1-phosphatidylinositol-4,5-bisphosphate phosphodiesterase beta-1 (EC 3.1.4.11) (Phosphoinositide phospholipase C) (Phospholipase C- beta-1) (PLC-beta-1) (PLC-I) (PLC-154). [Source:Uniprot/SWISSPROT;Acc:Q9NQ66]
SNP_A-1507453	rs1112638	3	1.26	±	0.09	No	---	A/T	17	q25.1	68880877	+	INTRONIC	SDK2.	Protein sidekick-2 precursor. [Source:Uniprot/SWISSPROT;Acc:Q58EX2]
SNP_A-1507454	rs1073364	4	1.26	±	0.25	Yes	50%	A+/C	1	p21.3	94600797	+	INTERGENIC	---	---
SNP_A-1507460	rs1512981	3	2.19	±	1.98	Yes	33%	C/T+	12	q15	69677350	-	INTERGENIC	---	---
SNP_A-1507461	rs983230	1	1.17			No	---	G/T	9	p22.2	18130836	+	INTERGENIC	---	---
SNP_A-1507464	rs1344046	10	1.88	±	0.55	Yes	80%	C/T+	21	q22.13	37439010	-	INTRONIC	TTC3	Tetratricopeptide repeat protein 3 (TPR repeat protein 3) (TPR repeat protein D) (RING finger protein 105). [Source:Uniprot/SWISSPROT;Acc:P53804]
SNP_A-1507470	rs953320	5	1.16	±	0.12	No	---	A/G	2	q11.2	97973202	-	INTRONIC	TMEM131	Transmembrane protein 131 (Protein RW1). [Source:Uniprot/SWISSPROT;Acc:Q92545]
SNP_A-1507472	rs959727	1	3.51			Yes	100%	C+/T	5	q31.1	132594110	-	INTRONIC	FSTL4	Follistatin-related protein 4 precursor (Follistatin-like 4). [Source:Uniprot/SWISSPROT;Acc:Q6MZW2]
SNP_A-1507475	rs951570	7	1.30	±	0.20	Yes	43%	A/G	4	q26	120369915	-	INTRONIC	USP53	Inactive ubiquitin carboxyl-terminal hydrolase 53 (Inactive ubiquitin- specific peptidase 53). [Source:Uniprot/SWISSPROT;Acc:Q70EK8]
SNP_A-1507478	rs1824306	3	1.60	±	1.05	Yes	33%	C/G	2	p13.3	71260077	+	INTERGENIC	---	---
SNP_A-1507480	rs1847364	9	1.44	±	0.18	Yes	78%	A+/G	4	q13.3	70635915	-	INTRONIC	SULT1B1	Sulfotransferase family cytosolic 1B member 1 (EC 2.8.2.-) (Sulfotransferase 1B2) (Thyroid hormone sulfotransferase). [Source:Uniprot/SWISSPROT;Acc:O43704]
SNP_A-1507485	rs1405823	2	1.10	±	0.14	No	---	C/T	2	p16.1	57680857	-	INTERGENIC	---	---
SNP_A-1507486	rs958722	5	1.33	±	0.19	Yes	40%	C/T	14	q13.1	33527765	-	INTERGENIC	---	---
SNP_A-1507488	rs1896496	3	1.61	±	0.45	Yes	67%	A/G	2	p13.3	71791696	+	INTERGENIC	---	---
SNP_A-1507489	rs1363577	1	1.54			Yes	100%	A+/C	5	q13.3	74498941	-	INTRONIC	ANKRD31	Ankyrin repeat domain-containing protein 31. [Source:Uniprot/SWISSPROT;Acc:Q8N7Z5]
SNP_A-1507492	rs1384754	1	1.39			Yes	100%	A+/G	11	q14.1	83333256	+	INTRONIC	DLG2	Disks large homolog 2 (Postsynaptic density protein PSD-93) (Channel- associated protein of synapse-110) (Chapsyn-110). [Source:Uniprot/SWISSPROT;Acc:Q15700]
SNP_A-1507500	rs1074663	5	1.13	±	0.06	No	---	A/G	22	q13.1	38993349	+	INTRONIC	TNRC6B	Trinucleotide repeat-containing gene 6B protein. [Source:Uniprot/SWISSPROT;Acc:Q9UPQ9]
SNP_A-1507501	rs1583092	12	1.42	±	0.41	Yes	33%	A+/G	8	p21.2	27370736	+	INTRONIC	PTK2B	Protein tyrosine kinase 2 beta (EC 2.7.10.2) (Focal adhesion kinase 2) (FADK 2) (Proline-rich tyrosine kinase 2) (Cell adhesion kinase beta) (CAK beta) (Calcium-dependent tyrosine kinase) (CADTK) (Related adhesion focal tyrosine kinase) (RAFTK). [Source:Uniprot/SWISSPROT;Acc:Q14289]
SNP_A-1507503	rs950154	7	1.64	±	0.82	Yes	43%	A/G	3	p14.3	56895949	+	INTRONIC	ARHGEF3	Rho guanine nucleotide exchange factor 3 (Exchange factor found in platelets and leukemic and neuronal tissues) (XPLN). [Source:Uniprot/SWISSPROT;Acc:Q9NR81]
SNP_A-1507506	rs2900608	6	1.44	±	0.61	Yes	33%	C/T	9	q33.1	117454398	+	INTERGENIC	---	---
SNP_A-1507507	rs494770	2	1.10	±	0.15	No	---	A/G	4	q34.1	172979152	-	INTRONIC	AC131952.1	Putative polypeptide N-acetylgalactosaminyltransferase 17 (EC 2.4.1.41) (Protein-UDP acetylgalactosaminyltransferase 17) (UDP- GalNAc:polypeptide N-acetylgalactosaminyltransferase 17) (Polypeptide GalNAc transferase 17) (GalNAc-T17) (pp-GaNTase 17). [Source:Uniprot/SWISSPROT;Acc:Q49A17]
SNP_A-1507508	rs1531208	1	1.00			No	---	C/G	8	q22.1	95306174	+	INTERGENIC	---	---
SNP_A-1507509	rs3911702	1	1.56			Yes	100%	G/T+	8	q24.23	137820222	+	INTERGENIC	---	---
SNP_A-1507512	rs1213378	2	1.23	±	0.06	No	---	A/G	6	q14.1	78283636	+	INTERGENIC	---	---
SNP_A-1507516	rs736227	3	2.36	±	1.19	Yes	100%	C/T	8	p23.1	6780950	+	3PRIME_UTR	DEFA4	Neutrophil defensin 4 precursor (HNP-4) (HP-4) (Defensin, alpha 4). [Source:Uniprot/SWISSPROT;Acc:P12838]
SNP_A-1507517	rs3775443	2	1.15	±	0.13	No	---	A/C	4	q22.1	90934697	-	INTRONIC	SNCA	Alpha-synuclein (Non-A beta component of AD amyloid) (Non-A4 component of amyloid precursor) (NACP). [Source:Uniprot/SWISSPROT;Acc:P37840]
SNP_A-1507523	rs722290	6	1.27	±	0.19	Yes	17%	C/G	14	q22.1	52286473	+	INTRONIC	STYX	Serine/threonine/tyrosine-interacting protein (Protein tyrosine phosphatase-like protein). [Source:Uniprot/SWISSPROT;Acc:Q8WUJ0]
SNP_A-1507525	rs887731	2	1.91	±	0.27	Yes	100%	G/T+	4	p16.1	9792284	-	INTERGENIC	---	---
SNP_A-1507530	rs382558	3	1.66	±	0.45	Yes	100%	C/T+	20	q13.12	43813676	-	DOWNSTREAM	C20orf168.	Uncharacterized protein C20orf168 (Fragment). [Source:Uniprot/SPTREMBL;Acc:Q9BQP5]
SNP_A-1507538	rs1528986	1	1.18			No	---	C/T	7	p12.1	52690050	+	INTERGENIC	---	---
SNP_A-1507540	rs2365778	3	1.04	±	0.04	No	---	C/T	2	p23.1	31591723	+	INTERGENIC	---	---
SNP_A-1507541	rs951908	8	1.46	±	0.56	Yes	38%	C/G	1	p36.13	19372422	+	INTRONIC	UBR4	E3 ubiquitin-protein ligase UBR4 (EC 6.3.2.-) (N-recognin-4) (Zinc finger UBR1-type protein 1) (Retinoblastoma-associated factor of 600 kDa) (600 kDa retinoblastoma protein-associated factor) (RBAF600) (p600). [Source:Uniprot/SWISSPROT;Acc:Q5T4S7]
SNP_A-1507545	rs2095785	7	1.88	±	1.17	Yes	71%	C/T+	1	p21.2	99971477	+	INTRONIC	FRRS1	Ferric-chelate reductase 1 (EC 1.-.-.-) (Stromal cell-derived receptor 2) (SDR-2). [Source:Uniprot/SWISSPROT;Acc:Q6ZNA5]
SNP_A-1507546	rs207613	8	1.74	±	0.47	Yes	75%	A/G+	2	p22.1	40956550	-	INTRONIC	SLC30A6	Zinc transporter 6 (ZnT-6) (Solute carrier family 30 member 6). [Source:Uniprot/SWISSPROT;Acc:Q6NXT4]
SNP_A-1507549	rs724481	3	1.50	±	0.33	Yes	67%	A/G+	18	q12.1	27278564	+	UPSTREAM	DSG3	Desmoglein-3 precursor (130 kDa pemphigus vulgaris antigen) (PVA). [Source:Uniprot/SWISSPROT;Acc:P32926]
SNP_A-1507551	rs1384755	1	1.52			Yes	100%	A+/G	11	q14.1	83333542	+	INTRONIC	DLG2	Disks large homolog 2 (Postsynaptic density protein PSD-93) (Channel- associated protein of synapse-110) (Chapsyn-110). [Source:Uniprot/SWISSPROT;Acc:Q15700]
SNP_A-1507556	rs950155	7	1.45	±	0.46	Yes	43%	C/G	3	p14.3	56895920	+	INTRONIC	ARHGEF3	Rho guanine nucleotide exchange factor 3 (Exchange factor found in platelets and leukemic and neuronal tissues) (XPLN). [Source:Uniprot/SWISSPROT;Acc:Q9NR81]
SNP_A-1507558	rs372940	2	2.59	±	0.73	Yes	100%	C+/T	1	p35.2	30261148	-	INTERGENIC	---	---
SNP_A-1507559	rs949999	7	1.44	±	0.78	Yes	29%	A+/G	10	p11.23	29460558	-	INTERGENIC	---	---
SNP_A-1507560	rs1531209	1	1.53			Yes	100%	C+/G	8	q22.1	95306201	+	INTERGENIC	---	---
SNP_A-1507566	rs967413	1	1.07			No	---	A/C	4	p15.2	26089243	-	DOWNSTREAM	CCKAR	Cholecystokinin receptor type A (CCK-A receptor) (CCK-AR) (Cholecystokinin-1 receptor) (CCK1-R). [Source:Uniprot/SWISSPROT;Acc:P32238]
SNP_A-1507570	rs2015963	4	2.96	±	1.52	Yes	100%	C/T	11	p15.3	12084055	+	UPSTREAM	MICAL2	Protein MICAL-2. [Source:Uniprot/SWISSPROT;Acc:O94851]
SNP_A-1507571	rs2415945	3	1.46	±	0.63	Yes	33%	C/T+	14	q21.3	45689283	+	INTERGENIC	---	---
SNP_A-1507574	rs1379127	1	1.16			No	---	A/G	4	p15.1	31168477	-	INTERGENIC	---	---
SNP_A-1507575	rs1016836	1	1.07			No	---	A/G	10	p11.22	31935845	-	INTERGENIC	---	---
SNP_A-1507579	rs975618	1	1.00			No	---	A/G	6	q12	65881300	+	INTERGENIC	---	---
SNP_A-1507580	rs949578	1	1.00			No	---	A/G	6	q21	112812960	-	INTERGENIC	---	---
SNP_A-1507583	rs1594227	1	1.50			Yes	100%	C/T+	12	p11.22	30302329	-	INTERGENIC	---	---
SNP_A-1507584	rs1960286	6	2.86	±	1.26	Yes	83%	A+/G	17	q23.2	57734309	+	INTERGENIC	---	---
SNP_A-1507588	rs951300	8	1.22	±	0.18	Yes	13%	C+/T	3	q25.1	150938341	-	DOWNSTREAM	COMMD2	COMM domain-containing protein 2. [Source:Uniprot/SWISSPROT;Acc:Q86X83]
SNP_A-1507593	rs1585547	7	1.29	±	0.42	Yes	29%	A/G	11	p12	40023083	-	INTERGENIC	---	---
SNP_A-1507597	rs955748	4	1.58	±	0.37	Yes	75%	C/T+	4	q35.1	184452669	-	INTRONIC	WWC2	Protein WWC2 (WW domain-containing protein 2) (BH-3-only member B). [Source:Uniprot/SWISSPROT;Acc:Q6AWC2]
SNP_A-1507601	rs966446	1	1.17			No	---	A/G	X	p21.2	30751809	-	DOWNSTREAM	MAP3K7IP3	Mitogen-activated protein kinase kinase kinase 7-interacting protein 3 (TAK1-binding protein 3) (NF-kappa-B-activating protein 1). [Source:Uniprot/SWISSPROT;Acc:Q8N5C8]
SNP_A-1507604	rs1393736	1	1.03			No	---	A/G	17	q21.33	47542451	+	INTRONIC	CA10	Carbonic anhydrase-related protein 10 (Carbonic anhydrase-related protein X) (CARP X) (CA-RP X) (Cerebral protein 15). [Source:Uniprot/SWISSPROT;Acc:Q9NS85]
SNP_A-1507611	rs409914	1	1.37			No	---	A/G	1	p35.2	30260927	-	INTERGENIC	---	---
SNP_A-1507612	rs950000	4	1.43	±	0.68	Yes	25%	A/G+	10	p11.23	29460411	-	INTERGENIC	---	---
SNP_A-1507613	rs723047	6	1.43	±	0.29	Yes	50%	A/G	6	p22.2	25382063	+	INTERGENIC	---	---
SNP_A-1507616	rs1376855	2	1.00	±	0.00	No	---	A/G	5	p15.32	5020646	-	INTERGENIC	---	---
SNP_A-1507617	rs2153337	3	1.25	±	0.11	No	---	C/G	1	p34.3	36659920	+	INTRONIC	C1orf102	Protein OSCP1 (Organic solute transport protein 1) (hOSCP1) (Oxidored- nitro domain-containing protein 1). [Source:Uniprot/SWISSPROT;Acc:Q8WVF1]
SNP_A-1507624	rs717614	6	1.12	±	0.06	No	---	C/G	4	p16.1	9713886	-	INTRONIC	WDR1	WD repeat-containing protein 1 (Actin-interacting protein 1) (AIP1) (NORI-1). [Source:Uniprot/SWISSPROT;Acc:O75083]
SNP_A-1507626	rs1831779	1	1.64			Yes	100%	G+/T	18	p11.31	7017977	-	INTRONIC	LAMA1	Laminin subunit alpha-1 precursor (Laminin A chain). [Source:Uniprot/SWISSPROT;Acc:P25391]
SNP_A-1507627	rs2198644	1	1.17			No	---	C/T	2	p11.2	84339532	-	INTERGENIC	---	---
SNP_A-1507628	rs721131	1	1.30			No	---	C/T	21	q22.3	46782195	+	INTRONIC	DIP2A	Disco-interacting protein 2 homolog A (DIP2 homolog A). [Source:Uniprot/SWISSPROT;Acc:Q14689]
SNP_A-1507631	rs2885586	11	1.35	±	0.22	Yes	45%	A/T	17	q24.2	63694336	-	INTERGENIC	---	---
SNP_A-1507636	rs1009014	7	1.48	±	0.68	Yes	43%	A/G	6	q25.3	158407131	-	INTRONIC	SYNJ2	Synaptojanin-2 (EC 3.1.3.36) (Synaptic inositol-1,4,5-trisphosphate 5- phosphatase 2). [Source:Uniprot/SWISSPROT;Acc:O15056]
SNP_A-1507638	rs2863131	8	1.78	±	1.01	Yes	50%	A+/C	11	p11.2	44877859	+	INTRONIC	TSPAN18	Tetraspanin-18 (Tspan-18). [Source:Uniprot/SWISSPROT;Acc:Q96SJ8]
SNP_A-1507639	rs725930	1	1.50			Yes	100%	G+/T	21	q22.3	46014642	+	INTRONIC	PCBP3	Poly(rC)-binding protein 3 (Alpha-CP3). [Source:Uniprot/SWISSPROT;Acc:P57721]
SNP_A-1507642	rs724322	1	1.00			No	---	C/T	8	p11.21	40157961	+	INTERGENIC	---	---
SNP_A-1507644	rs3905288	6	1.90	±	1.09	Yes	50%	A/G+	19	q13.33	54647034	+	UPSTREAM	PIH1D1	PIH1 domain-containing protein 1 (Nucleolar protein 17 homolog). [Source:Uniprot/SWISSPROT;Acc:Q9NWS0]
SNP_A-1507647	rs2900611	1	1.29			No	---	A/G	9	q33.1	117480361	+	INTERGENIC	---	---
SNP_A-1507648	rs1414918	9	1.84	±	0.17	Yes	100%	C/T+	10	q23.33	97804465	-	INTRONIC	CCNJ	Cyclin-J. [Source:Uniprot/SWISSPROT;Acc:Q5T5M9]
SNP_A-1507651	rs2077683	1	1.08			No	---	A/G	5	q12.3	65683206	+	INTRONIC	AC092373.2	cDNA FLJ46010 fis, clone SPLEN2001227. [Source:Uniprot/SPTREMBL;Acc:Q6ZRX4]
SNP_A-1507652	rs1941043	5	3.31	±	1.75	Yes	80%	A/G	11	q12.1	56639844	+	INTERGENIC	---	---
SNP_A-1507654	rs1630942	1	1.00			No	---	C/T	8	q23.1	110561053	-	INTRONIC	PKHD1L1	Fibrocystin-L precursor (Polycystic kidney and hepatic disease 1-like protein 1) (PKHD1-like protein 1). [Source:Uniprot/SWISSPROT;Acc:Q86WI1]
SNP_A-1507656	rs1073555	2	1.08	±	0.06	No	---	C/G	5	q21.1	98479662	+	INTERGENIC	---	---
SNP_A-1507657	rs1996969	1	1.47			Yes	100%	C/G+	2	p16.3	48702570	-	INTRONIC	STON1-GTF2A1L	Stonin-1 (Stoned B-like factor). [Source:Uniprot/SWISSPROT;Acc:Q9Y6Q2]
SNP_A-1507667	rs951572	5	1.21	±	0.21	Yes	20%	A+/T	6	q24.2	144987516	+	INTRONIC	UTRN	Utrophin (Dystrophin-related protein 1) (DRP1) (DRP). [Source:Uniprot/SWISSPROT;Acc:P46939]
SNP_A-1507669	rs717615	10	1.36	±	0.24	Yes	40%	C/T+	4	p16.1	9713768	-	INTRONIC	WDR1	WD repeat-containing protein 1 (Actin-interacting protein 1) (AIP1) (NORI-1). [Source:Uniprot/SWISSPROT;Acc:O75083]
SNP_A-1507674	rs2326314	4	1.28	±	0.43	Yes	25%	A/C+	3	p12.1	85618695	+	INTRONIC	CADM2	Cell adhesion molecule 2 precursor (Immunoglobulin superfamily member 4D) (Nectin-like protein 3). [Source:Uniprot/SWISSPROT;Acc:Q8N3J6]
SNP_A-1507678	rs506134	9	1.17	±	0.12	Yes	11%	A+/G	2	p21	45764454	+	INTRONIC	PRKCE	Protein kinase C epsilon type (EC 2.7.11.13) (nPKC-epsilon). [Source:Uniprot/SWISSPROT;Acc:Q02156]
SNP_A-1507679	rs959960	5	2.01	±	0.46	Yes	100%	A+/G	3	q26.1	161951750	-	INTERGENIC	---	---
SNP_A-1507680	rs2335230	5	1.55	±	0.20	Yes	80%	A+/C	1	q21.3	152856252	+	INTRONIC	ADAR	Double-stranded RNA-specific adenosine deaminase (EC 3.5.4.-) (DRADA) (136 kDa double-stranded RNA-binding protein) (P136) (K88DSRBP) (Interferon-inducible protein 4) (IFI-4). [Source:Uniprot/SWISSPROT;Acc:P55265]
SNP_A-1507681	rs1112707	2	1.09	±	0.06	No	---	C/T	10	q24.2	99548300	-	INTERGENIC	---	---
SNP_A-1507682	rs952215	6	2.60	±	1.79	Yes	50%	C/T	15	q25.1	76606208	+	INTRONIC	AC027228.16	Probable phosphotransferase LOC123688 (EC 2.7.1.-). [Source:Uniprot/SWISSPROT;Acc:A2RU49]
SNP_A-1507683	rs953186	1	1.34			No	---	A/G	4	q21.22	83652430	-	INTERGENIC	---	---
SNP_A-1507684	rs2214112	1	1.00			No	---	C/T	12	q21.33	89555699	-	INTERGENIC	---	---
SNP_A-1507688	rs1369790	1	1.00			No	---	C/T	16	q21	59149079	-	INTERGENIC	---	---
SNP_A-1507692	rs2352734	8	2.32	±	0.93	Yes	88%	C/T+	3	q23	144354797	+	INTERGENIC	---	---
SNP_A-1507698	rs1021447	2	1.14	±	0.20	No	---	G/T	4	p15.1	28349054	-	INTERGENIC	---	---
SNP_A-1507702	rs1426692	2	1.93	±	0.68	Yes	100%	C/T+	18	q12.2	34395660	-	INTERGENIC	---	---
SNP_A-1507703	rs1777759	2	2.67	±	2.11	Yes	50%	A/G+	6	q14.1	78279113	-	INTERGENIC	---	---
SNP_A-1507706	rs1121682	1	1.09			No	---	A/C	10	p11.21	34532194	-	INTRONIC	PARD3	Partitioning-defective 3 homolog (PARD-3) (PAR-3) (Atypical PKC isotype-specific-interacting protein) (ASIP) (CTCL tumor antigen se2- 5) (PAR3-alpha). [Source:Uniprot/SWISSPROT;Acc:Q8TEW0]
SNP_A-1507707	rs2366790	1	1.00			No	---	G/T	17	q24.3	65942534	+	INTERGENIC	---	---
SNP_A-1507710	rs1504034	1	1.11			No	---	A/G	3	p26.1	6109836	-	INTERGENIC	---	---
SNP_A-1507711	rs2391882	2	1.19	±	0.14	No	---	C/G	13	q34	110377552	+	INTERGENIC	---	---
SNP_A-1507714	rs2326315	1	1.19			No	---	C/T	3	p12.1	85619169	+	INTRONIC	CADM2	Cell adhesion molecule 2 precursor (Immunoglobulin superfamily member 4D) (Nectin-like protein 3). [Source:Uniprot/SWISSPROT;Acc:Q8N3J6]
SNP_A-1507716	rs719731	2	1.03	±	0.00	No	---	A/T	13	q21.1	57409482	-	INTERGENIC	---	---
SNP_A-1507721	rs896386	5	1.10	±	0.09	No	---	C/T	5	q35.2	175146823	+	INTERGENIC	---	---
SNP_A-1507722	rs727532	2	2.02	±	1.33	Yes	50%	A/G+	10	q25.3	116194766	+	INTRONIC	ABLIM1	Actin-binding LIM protein 1 (Actin-binding LIM protein family member 1) (abLIM-1) (Actin-binding double zinc finger protein) (LIMAB1) (Limatin). [Source:Uniprot/SWISSPROT;Acc:O14639]
SNP_A-1507725	rs763534	1	1.02			No	---	A/C	7	p21.3	13019361	-	INTERGENIC	---	---
SNP_A-1507729	rs952216	5	1.56	±	0.47	Yes	60%	C/T+	15	q25.1	76606257	+	INTRONIC	AC027228.16	Probable phosphotransferase LOC123688 (EC 2.7.1.-). [Source:Uniprot/SWISSPROT;Acc:A2RU49]
SNP_A-1507731	rs979322	1	1.00			No	---	C/T	14	q31.3	84118568	+	INTERGENIC	---	---
SNP_A-1507732	rs34075748	7	1.18	±	0.15	Yes	14%	C+/T	1	p13.3	109480796	+	INTERGENIC	---	---
SNP_A-1507734	rs1649212	4	1.28	±	0.22	Yes	50%	C/G	7	p14.3	34944624	+	INTRONIC	DPY19L1	Protein dpy-19 homolog 1 (Dpy-19-like protein 1). [Source:Uniprot/SWISSPROT;Acc:Q2PZI1]
SNP_A-1507735	rs2017318	2	1.69	±	0.82	Yes	50%	A/C+	5	q11.2	54213166	+	INTERGENIC	---	---
SNP_A-1507740	rs2040847	8	1.29	±	0.28	Yes	38%	A/G+	17	p13.2	6498735	+	UPSTREAM	MED31	Mediator of RNA polymerase II transcription subunit 31 (Mediator complex subunit 31) (Mediator complex subunit SOH1) (hSOH1). [Source:Uniprot/SWISSPROT;Acc:Q9Y3C7]
SNP_A-1507742	rs883433	12	1.44	±	0.57	Yes	33%	A+/G	19	q13.2	43898128	-	INTRONIC	ACTN4	Alpha-actinin-4 (Non-muscle alpha-actinin 4) (F-actin cross-linking protein). [Source:Uniprot/SWISSPROT;Acc:O43707]
SNP_A-1507743	rs1369791	1	1.35			No	---	C/G	16	q21	59149051	-	INTERGENIC	---	---
SNP_A-1507746	rs2118750	3	1.06	±	0.06	No	---	A/G	3	p21.31	45685991	+	INTRONIC	LIMD1	LIM domain-containing protein 1. [Source:Uniprot/SWISSPROT;Acc:Q9UGP4]
SNP_A-1507750	rs1951483	7	1.23	±	0.20	Yes	29%	G+/T	14	q23.1	58865314	+	INTRONIC	DAAM1	Disheveled-associated activator of morphogenesis 1. [Source:Uniprot/SWISSPROT;Acc:Q9Y4D1]
SNP_A-1507753	rs2102560	2	1.03	±	0.04	No	---	A/T	4	p15.2	23167944	+	INTERGENIC	---	---
SNP_A-1507754	rs1343942	4	1.10	±	0.12	No	---	A/T	1	q31.1	185614552	-	INTERGENIC	---	---
SNP_A-1507756	rs712530	3	1.34	±	0.09	Yes	33%	C/T	3	q13.2	114498646	+	INTRONIC	WDR52	WD repeat-containing protein 52. [Source:Uniprot/SWISSPROT;Acc:Q96MT7]
SNP_A-1507762	rs2623165	1	1.00			No	---	A/G	8	q22.1	95296100	-	INTERGENIC	---	---
SNP_A-1507763	rs1073049	1	1.17			No	---	A/G	9	q21.33	86836920	-	INTERGENIC	---	---
SNP_A-1507764	rs752825	1	6.97			Yes	100%	C+/G	X	p22.12	19290631	+	INTRONIC	PDHA1	Pyruvate dehydrogenase E1 component subunit alpha, somatic form, mitochondrial precursor (EC 1.2.4.1) (PDHE1-A type I). [Source:Uniprot/SWISSPROT;Acc:P08559]
SNP_A-1507765	rs1944014	1	1.62			Yes	100%	C+/T	18	q23	74126111	+	INTERGENIC	---	---
SNP_A-1507766	rs763372	2	1.12	±	0.09	No	---	A/T	9	p21.2	27418665	-	INTRONIC	MOBKL2B	Mps one binder kinase activator-like 2B (Mob1 homolog 2b) (Protein Mob3B). [Source:Uniprot/SWISSPROT;Acc:Q86TA1]
SNP_A-1507767	rs722833	8	1.33	±	0.31	Yes	38%	A+/G	17	p13.1	9876974	+	INTRONIC	GAS7	Growth arrest-specific protein 7 (GAS-7). [Source:Uniprot/SWISSPROT;Acc:O60861]
SNP_A-1507768	rs962372	1	1.02			No	---	A/T	4	q31.21	143814632	-	INTERGENIC	---	---
SNP_A-1507771	rs951557	1	1.08			No	---	C/T	3	p26.1	7244035	+	INTRONIC	GRM7	Metabotropic glutamate receptor 7 precursor (mGluR7). [Source:Uniprot/SWISSPROT;Acc:Q14831]
SNP_A-1507773	rs1927626	1	2.02			Yes	100%	C/T+	9	p22.3	16577758	+	INTRONIC	BNC2	Zinc finger protein basonuclin-2. [Source:Uniprot/SWISSPROT;Acc:Q6ZN30]
SNP_A-1507774	rs1944333	3	2.04	±	1.06	Yes	67%	A+/G	18	q12.3	41613122	+	INTERGENIC	---	---
SNP_A-1507776	rs929984	4	2.38	±	1.05	Yes	100%	C+/G	15	q22.2	58146029	-	INTERGENIC	---	---
SNP_A-1507779	rs720070	3	2.10	±	0.44	Yes	100%	A/T+	14	q22.2	54256189	+	INTRONIC	SAMD4A	Sterile alpha motif domain-containing protein 4A. [Source:Uniprot/SWISSPROT;Acc:Q9UPU9]
SNP_A-1507782	rs727489	4	1.70	±	0.43	Yes	75%	C+/T	8	q24.22	134810164	+	INTERGENIC	---	---
SNP_A-1507783	rs1405085	2	1.13	±	0.19	No	---	G/T	2	p22.1	39635071	+	INTRONIC	SLC30A6	Zinc transporter 6 (ZnT-6) (Solute carrier family 30 member 6). [Source:Uniprot/SWISSPROT;Acc:Q6NXT4]
SNP_A-1507785	rs952665	1	1.11			No	---	C/T	1	q41	217125459	+	INTERGENIC	---	---
SNP_A-1507786	rs236559	1	1.32			No	---	C/G	17	q24.3	65762135	+	INTERGENIC	---	---
SNP_A-1507787	rs1968011	5	1.86	±	0.90	Yes	60%	C/T	5	p15.33	1677351	+	DOWNSTREAM	AC026412.4	---
SNP_A-1507788	rs543079	3	3.00	±	1.71	Yes	67%	A+/C	6	p12.3	48390776	+	INTERGENIC	---	---
SNP_A-1507791	rs951061	1	1.00			No	---	C/T	12	p12.3	19879609	+	INTERGENIC	---	---
SNP_A-1507792	rs1541290	11	1.25	±	0.14	Yes	18%	A+/G	21	q22.3	42591552	+	DOWNSTREAM	ABCG1	ATP-binding cassette sub-family G member 1 (White protein homolog) (ATP-binding cassette transporter 8). [Source:Uniprot/SWISSPROT;Acc:P45844]
SNP_A-1507795	rs591209	1	1.06			No	---	C/T	1	p13.3	109480836	+	INTERGENIC	---	---
SNP_A-1507797	rs959100	1	1.14			No	---	A/G	2	q36.1	224162196	+	INTERGENIC	---	---
SNP_A-1507799	rs2040848	8	1.37	±	0.38	Yes	38%	A/C	17	p13.2	6498748	+	UPSTREAM	MED31	Mediator of RNA polymerase II transcription subunit 31 (Mediator complex subunit 31) (Mediator complex subunit SOH1) (hSOH1). [Source:Uniprot/SWISSPROT;Acc:Q9Y3C7]
SNP_A-1507800	rs177961	6	1.72	±	0.58	Yes	67%	A/G+	7	p15.1	31226519	-	INTERGENIC	---	---
SNP_A-1507801	rs378466	3	1.35	±	0.20	Yes	67%	C/T	9	q31.1	105508162	+	INTERGENIC	---	---
SNP_A-1507802	rs1366121	3	1.66	±	0.35	Yes	67%	A/G+	5	q33.3	158098565	+	INTRONIC	EBF1	Transcription factor COE1 (OE-1) (O/E-1) (Early B-cell factor). [Source:Uniprot/SWISSPROT;Acc:Q9UH73]
SNP_A-1507804	---	2	1.18	±	0.25	No	---	C/T	---	---	---	---	---	---	---
SNP_A-1507806	rs1406593	8	1.72	±	0.59	Yes	50%	C+/T	7	p15.2	26394414	-	INTERGENIC	---	---
SNP_A-1507807	rs722475	1	1.00			No	---	A/G	2	q12.1	104951429	-	INTERGENIC	---	---
SNP_A-1507814	rs1450885	2	1.74	±	0.35	Yes	100%	C+/T	7	q32.3	131532160	+	INTRONIC	AP4M1	AP-4 complex subunit mu-1 (Adapter-related protein complex 4 mu-1 subunit) (Mu subunit of AP-4) (AP-4 adapter complex mu subunit) (Mu- adaptin-related protein 2) (Mu4-adaptin) (mu-ARP2) (mu4). [Source:Uniprot/SWISSPROT;Acc:O00189]
SNP_A-1507818	rs1527260	1	1.13			No	---	A/C	12	p12.2	19971799	+	INTERGENIC	---	---
SNP_A-1507824	rs1877412	1	1.09			No	---	A/C	18	q21.1	44241673	-	INTERGENIC	---	---
SNP_A-1507829	rs2014890	1	1.66			Yes	100%	A+/T	9	q31.3	111081746	+	INTRONIC	EPB41L4B	Band 4.1-like protein 4B (Protein EHM2) (FERM-containing protein CG1). [Source:Uniprot/SWISSPROT;Acc:Q9H329]
SNP_A-1507836	rs2313439	2	1.01	±	0.02	No	---	A/T	4	q28.3	139124422	-	INTERGENIC	---	---
SNP_A-1507838	rs951062	1	1.10			No	---	C/T	12	p12.3	19879644	+	INTERGENIC	---	---
SNP_A-1507839	rs40504	9	1.48	±	0.36	Yes	44%	C/G	5	q14.3	88046895	+	INTERGENIC	---	---
SNP_A-1507841	rs719771	3	1.61	±	0.19	Yes	100%	A+/G	2	q36.3	229666768	+	INTRONIC	PID1	PTB-containing, cubilin and LRP1-interacting protein (P-CLI1) (Phosphotyrosine interaction domain-containing protein 1) (Protein NYGGF4). [Source:Uniprot/SWISSPROT;Acc:Q7Z2X4]
SNP_A-1507842	rs271927	3	1.29	±	0.34	Yes	33%	A+/G	5	q15	95767557	+	INTRONIC	PCSK1	Neuroendocrine convertase 1 precursor (EC 3.4.21.93) (NEC 1) (PC1) (Prohormone convertase 1) (Proprotein convertase 1). [Source:Uniprot/SWISSPROT;Acc:P29120]
SNP_A-1507844	rs721825	1	1.00			No	---	C/T	10	q21.1	55666767	+	INTRONIC	PCDH15	Protocadherin-15 precursor. [Source:Uniprot/SWISSPROT;Acc:Q96QU1]
SNP_A-1507845	rs206321	5	1.95	±	0.36	Yes	100%	A+/C	13	q13.1	31888780	+	INTRONIC	N4BP2L1	NEDD4-binding protein 2-like 1. [Source:Uniprot/SWISSPROT;Acc:Q5TBK1]
SNP_A-1507847	rs721239	1	1.04			No	---	A/C	7	q33	136570904	+	INTRONIC	AP4M1	AP-4 complex subunit mu-1 (Adapter-related protein complex 4 mu-1 subunit) (Mu subunit of AP-4) (AP-4 adapter complex mu subunit) (Mu- adaptin-related protein 2) (Mu4-adaptin) (mu-ARP2) (mu4). [Source:Uniprot/SWISSPROT;Acc:O00189]
SNP_A-1507851	rs1883930	4	1.24	±	0.22	Yes	50%	C+/T	6	p12.2	52508848	+	INTRONIC	TRAM2	Translocation-associated membrane protein 2. [Source:Uniprot/SWISSPROT;Acc:Q15035]
SNP_A-1507852	rs727326	8	1.85	±	0.44	Yes	88%	C/T+	2	q23.3	153172826	+	INTRONIC	FMNL2.	Putative uncharacterized protein tmp_locus_33. [Source:Uniprot/SPTREMBL;Acc:Q4ZG52]
SNP_A-1507853	rs701380	1	1.26			No	---	C/G	5	q14.1	79812643	-	DOWNSTREAM	ZFYVE16	Zinc finger FYVE domain-containing protein 16 (Endofin) (Endosome- associated FYVE domain protein). [Source:Uniprot/SWISSPROT;Acc:Q7Z3T8]
SNP_A-1507860	rs2270454	3	1.37	±	0.11	Yes	33%	C/T	3	p25.3	10267140	+	INTRONIC	TATDN2	Putative deoxyribonuclease TATDN2 (EC 3.1.21.-). [Source:Uniprot/SWISSPROT;Acc:Q93075]
SNP_A-1507866	rs727962	2	2.22	±	0.03	Yes	100%	A/G+	5	q23.3	130053767	+	INTERGENIC	---	---
SNP_A-1507869	rs2363667	7	2.89	±	1.89	Yes	71%	C+/T	3	p14.2	60555772	+	INTERGENIC	---	---
SNP_A-1507873	rs375808	2	1.18	±	0.18	No	---	C/T	5	q11.2	55601032	+	INTERGENIC	---	---
SNP_A-1507875	rs345096	5	1.55	±	0.51	Yes	60%	C/T	3	p25.3	8852996	+	INTERGENIC	---	---
SNP_A-1507877	rs911022	3	1.07	±	0.06	No	---	C/T	6	q21	110089298	+	INTRONIC	C6orf199	Coiled-coil domain-containing protein C6orf199. [Source:Uniprot/SWISSPROT;Acc:Q5TCS8]
SNP_A-1507881	rs477642	1	1.00			No	---	C/T	18	p11.21	11554311	-	INTERGENIC	---	---
SNP_A-1507882	rs1074840	1	1.16			No	---	A/G	5	q23.3	130279616	+	INTERGENIC	---	---
SNP_A-1507884	rs2203181	1	1.62			Yes	100%	A/C+	6	q22.33	127914800	+	INTERGENIC	---	---
SNP_A-1507887	rs2377354	2	1.40	±	0.09	Yes	50%	A/C	10	q11.22	49366850	+	INTRONIC	ARHGAP22	Rho GTPase-activating protein 22 (Rho-type GTPase-activating protein 22). [Source:Uniprot/SWISSPROT;Acc:Q7Z5H3]
SNP_A-1507888	rs16823	1	1.98			Yes	100%	A/G+	20	p12.1	17739064	+	INTERGENIC	---	---
SNP_A-1507889	rs1812644	1	1.00			No	---	C/T	4	q35.2	189874462	-	INTERGENIC	---	---
SNP_A-1507891	rs1450344	1	1.04			No	---	A/G	3	q25.1	151668435	+	INTERGENIC	---	---
SNP_A-1507892	rs181586	2	1.80	±	0.76	Yes	50%	A+/G	10	q26.11	119258198	+	INTERGENIC	---	---
SNP_A-1507894	rs2413996	5	1.48	±	0.70	Yes	40%	A/C	15	q21.2	48060962	+	INTRONIC	ATP8B4	Probable phospholipid-transporting ATPase IM (EC 3.6.3.1) (ATPase class I type 8B member 4). [Source:Uniprot/SWISSPROT;Acc:Q8TF62]
SNP_A-1507895	rs2349193	6	1.42	±	0.73	Yes	17%	C/T+	7	q33	135344134	+	INTRONIC	AP4M1	AP-4 complex subunit mu-1 (Adapter-related protein complex 4 mu-1 subunit) (Mu subunit of AP-4) (AP-4 adapter complex mu subunit) (Mu- adaptin-related protein 2) (Mu4-adaptin) (mu-ARP2) (mu4). [Source:Uniprot/SWISSPROT;Acc:O00189]
SNP_A-1507896	rs951428	6	1.16	±	0.07	No	---	C/T	1	q25.3	183475204	+	INTRONIC	C1orf26	Uncharacterized protein C1orf26. [Source:Uniprot/SWISSPROT;Acc:Q5T5J6]
SNP_A-1507897	rs177962	1	1.89			Yes	100%	C+/T	7	p15.1	31226133	-	INTERGENIC	---	---
SNP_A-1507899	rs727327	2	1.84	±	1.06	Yes	50%	C/T+	2	q23.3	153172745	+	INTRONIC	FMNL2.	Putative uncharacterized protein tmp_locus_33. [Source:Uniprot/SPTREMBL;Acc:Q4ZG52]
SNP_A-1507902	rs2012064	6	1.24	±	0.22	Yes	33%	C/G+	7	p21.1	18413849	+	INTERGENIC	---	---
SNP_A-1507903	rs962983	1	1.04			No	---	A/G	6	q14.1	82121184	-	INTERGENIC	---	---
SNP_A-1507904	rs1910614	1	2.95			Yes	100%	C/T+	21	q21.2	24513223	-	INTERGENIC	---	---
SNP_A-1507905	rs1934393	8	1.51	±	0.63	Yes	50%	C/G+	1	p33	48981205	+	INTRONIC	AGBL4.	Cytosolic carboxypeptidase 6 (EC 3.4.17.-) (ATP/GTP-binding protein- like 4). [Source:Uniprot/SWISSPROT;Acc:Q5VU57]
SNP_A-1507906	rs727662	4	1.81	±	0.51	Yes	75%	A/G	20	q13.2	50708872	+	INTERGENIC	---	---
SNP_A-1507909	rs961391	2	1.08	±	0.05	No	---	G/T	9	q21.33	89598407	+	INTRONIC	AL160279.21	Putative uncharacterized protein LOC392364. [Source:Uniprot/SWISSPROT;Acc:Q5PR19]
SNP_A-1507913	rs723009	5	1.30	±	0.26	Yes	40%	A+/G	10	q21.2	61992601	+	INTERGENIC	---	---
SNP_A-1507915	rs1584698	4	1.74	±	0.52	Yes	75%	C/T+	1	q31.3	194182271	-	INTERGENIC	---	---
SNP_A-1507916	rs1880206	2	1.00	±	0.00	No	---	C/T	11	q23.2	114226220	-	INTERGENIC	---	---
SNP_A-1507922	rs722834	1	1.60			Yes	100%	A/G+	20	p11.21	24371416	+	INTERGENIC	---	---
SNP_A-1507924	rs765651	1	1.08			No	---	C/T	10	q25.1	109599290	-	INTERGENIC	---	---
SNP_A-1507927	rs555766	4	1.27	±	0.26	Yes	50%	A/G	10	q22.3	78685945	-	INTRONIC	KCNMA1	Calcium-activated potassium channel subunit alpha-1 (Calcium-activated potassium channel, subfamily M subunit alpha-1) (Maxi K channel) (MaxiK) (BK channel) (K(VCA)alpha) (BKCA alpha) (KCa1.1) (Slowpoke homolog) (Slo homolog) (Slo-alpha) (Slo1) (hSlo). [Source:Uniprot/SWISSPROT;Acc:Q12791]
SNP_A-1507929	rs911023	8	1.19	±	0.39	Yes	13%	C/T+	6	q21	110089322	+	INTRONIC	C6orf199	Coiled-coil domain-containing protein C6orf199. [Source:Uniprot/SWISSPROT;Acc:Q5TCS8]
SNP_A-1507932	rs997238	9	1.61	±	0.46	Yes	67%	A/G	10	q21.2	61737454	-	INTRONIC	ANK3	Ankyrin-3 (ANK-3) (Ankyrin-G). [Source:Uniprot/SWISSPROT;Acc:Q12955]
SNP_A-1507933	rs1917199	1	1.00			No	---	C/T	10	q21.1	54484531	-	INTERGENIC	---	---
SNP_A-1507934	rs1073578	1	1.61			Yes	100%	A+/C	7	p15.2	25195578	+	INTERGENIC	---	---
SNP_A-1507936	rs982487	1	1.00			No	---	C/G	16	p13.2	8241184	-	INTERGENIC	---	---
SNP_A-1507937	rs1116003	2	1.10	±	0.07	No	---	A/G	8	p12	30774905	+	INTRONIC	PPP2CB	Serine/threonine-protein phosphatase 2A catalytic subunit beta isoform (EC 3.1.3.16) (PP2A-beta). [Source:Uniprot/SWISSPROT;Acc:P62714]
SNP_A-1507939	rs1337828	1	2.38			Yes	100%	A/G+	13	q31.3	93410362	-	INTRONIC	GPC6	Glypican-6 precursor [Contains: Secreted glypican-6]. [Source:Uniprot/SWISSPROT;Acc:Q9Y625]
SNP_A-1507940	rs723504	1	1.26			No	---	A/G	2	p25.1	12348891	-	INTERGENIC	---	---
SNP_A-1507945	rs1824933	2	1.22	±	0.09	No	---	A/G	5	q33.2	153966655	-	INTERGENIC	---	---
SNP_A-1507946	rs1358815	1	1.06			No	---	G/T	6	p11.2	57471407	+	INTRONIC	PRIM2	DNA primase large subunit (EC 2.7.7.-) (DNA primase 58 kDa subunit) (p58). [Source:Uniprot/SWISSPROT;Acc:P49643]
SNP_A-1507948	rs2092881	7	1.50	±	0.39	Yes	43%	C+/T	20	p13	1358480	+	INTERGENIC	---	---
SNP_A-1507950	rs2064524	15	1.18	±	0.14	Yes	7%	C+/T	6	p22.2	25027094	-	INTERGENIC	---	---
SNP_A-1507957	rs427231	1	3.97			Yes	100%	C+/T	7	q36.3	158659419	+	INTERGENIC	---	---
SNP_A-1507960	rs1401245	12	1.93	±	0.78	Yes	58%	A/C+	2	p16.1	57578936	-	INTERGENIC	---	---
SNP_A-1507962	rs1584699	1	1.15			No	---	A/C	1	q31.3	194182246	-	INTERGENIC	---	---
SNP_A-1507963	rs967418	1	1.00			No	---	A/G	2	q14.1	116201168	+	INTRONIC	DPP10	Inactive dipeptidyl peptidase 10 (Dipeptidyl peptidase X) (Dipeptidyl peptidase-like protein 2) (DPL2) (Dipeptidyl peptidase IV-related protein 3) (DPRP-3). [Source:Uniprot/SWISSPROT;Acc:Q8N608]
SNP_A-1507966	rs2358839	5	1.38	±	0.24	Yes	40%	G/T	10	p12.32	20430647	+	INTRONIC	PLXDC2	Plexin domain-containing protein 2 precursor (Tumor endothelial marker 7-related protein). [Source:Uniprot/SWISSPROT;Acc:Q6UX71]
SNP_A-1507968	rs708616	7	1.57	±	0.22	Yes	71%	C/T+	9	q34.13	134554767	-	3PRIME_UTR	GTF3C4	General transcription factor 3C polypeptide 4 (EC 2.3.1.48) (Transcription factor IIIC subunit delta) (TF3C-delta) (TFIIIC 90 kDa subunit) (TFIIIC 90). [Source:Uniprot/SWISSPROT;Acc:Q9UKN8]
SNP_A-1507970	rs173025	8	1.87	±	0.46	Yes	88%	G+/T	5	q23.2	126896333	-	INTRONIC	PRRC1	Protein PPRC1. [Source:Uniprot/SWISSPROT;Acc:Q96M27]
SNP_A-1507971	rs726788	4	1.09	±	0.06	No	---	C/T	19	p13.12	14604245	-	INTRONIC	EMR3	EGF-like module-containing mucin-like hormone receptor-like 3 precursor (EGF-like module-containing mucin-like receptor EMR3) [Contains: EGF-like module-containing mucin-like hormone receptor-like 3 subunit alpha; EGF-like module-containing mucin-like hor [Source:Uniprot/SWISSPROT;Acc:Q9BY15]
SNP_A-1507972	rs967895	3	1.35	±	0.30	Yes	33%	A+/G	2	q13	111517873	+	INTRONIC	ACOXL	Acyl-coenzyme A oxidase-like protein (EC 1.3.3.-) (Acyl-CoA oxidase- like protein). [Source:Uniprot/SWISSPROT;Acc:Q9NUZ1]
SNP_A-1507973	rs953126	1	2.07			Yes	100%	A+/G	11	p13	36163288	+	INTRONIC	LDLRAD3	Low-density lipoprotein receptor class A domain-containing protein 3 precursor. [Source:Uniprot/SWISSPROT;Acc:Q86YD5]
SNP_A-1507980	rs982488	1	1.00			No	---	G/T	16	p13.2	8241135	-	INTERGENIC	---	---
SNP_A-1507981	rs2409006	2	1.10	±	0.14	No	---	C/T	5	q11.2	57565787	-	INTERGENIC	---	---
SNP_A-1507984	rs1511782	2	1.00	±	0.01	No	---	A/C	4	q32.3	164848294	+	INTRONIC	MARCH1	E3 ubiquitin-protein ligase MARCH1 (EC 6.3.2.-) (Membrane-associated RING finger protein 1) (Membrane-associated RING-CH protein I) (MARCH- I) (RING finger protein 171). [Source:Uniprot/SWISSPROT;Acc:Q8TCQ1]
SNP_A-1507986	rs1824934	4	1.39	±	0.44	Yes	50%	A+/G	5	q33.2	153966557	-	INTERGENIC	---	---
SNP_A-1507988	rs1450345	4	1.91	±	0.87	Yes	50%	A/G	3	p14.1	67773316	-	INTRONIC	SUCLG2	Succinyl-CoA ligase [GDP-forming] beta-chain, mitochondrial precursor (EC 6.2.1.4) (Succinyl-CoA synthetase, betaG chain) (SCS-betaG) (GTP- specific succinyl-CoA synthetase subunit beta). [Source:Uniprot/SWISSPROT;Acc:Q96I99]
SNP_A-1507989	rs3887061	13	1.46	±	0.26	Yes	69%	A+/G	5	q11.2	55002125	-	INTRONIC	SLC38A9	Putative sodium-coupled neutral amino acid transporter 9. [Source:Uniprot/SWISSPROT;Acc:Q8NBW4]
SNP_A-1507990	rs1017968	2	1.24	±	0.01	No	---	C/T	3	q12.1	101269701	+	INTRONIC	C3orf26	Uncharacterized protein C3orf26. [Source:Uniprot/SWISSPROT;Acc:Q9BQ75]
SNP_A-1507993	rs1841298	2	1.25	±	0.20	Yes	50%	C/T+	5	q15	93615365	+	INTRONIC	AC104127.2	CDNA FLJ27431 fis, clone WMD08057. [Source:Uniprot/SPTREMBL;Acc:Q6ZNN2]
SNP_A-1507999	rs1961463	2	1.00	±	0.00	No	---	C/T	10	p15.2	3496218	-	INTERGENIC	---	---
SNP_A-1508000	rs3845787	3	1.15	±	0.16	No	---	A/G	2	p22.2	37769564	+	INTRONIC	SLC30A6	Zinc transporter 6 (ZnT-6) (Solute carrier family 30 member 6). [Source:Uniprot/SWISSPROT;Acc:Q6NXT4]
SNP_A-1508002	rs723054	12	1.29	±	0.17	Yes	25%	C+/T	6	p22.3	16778880	+	INTRONIC	ATXN1	Ataxin-1 (Spinocerebellar ataxia type 1 protein). [Source:Uniprot/SWISSPROT;Acc:P54253]
SNP_A-1508003	rs958829	1	1.20			No	---	A/C	9	q22.32	98112299	-	INTERGENIC	---	---
SNP_A-1508004	rs2216244	1	1.00			No	---	C/G	7	q22.1	104054792	+	INTRONIC	AP4M1	AP-4 complex subunit mu-1 (Adapter-related protein complex 4 mu-1 subunit) (Mu subunit of AP-4) (AP-4 adapter complex mu subunit) (Mu- adaptin-related protein 2) (Mu4-adaptin) (mu-ARP2) (mu4). [Source:Uniprot/SWISSPROT;Acc:O00189]
SNP_A-1508005	rs448261	2	1.12	±	0.16	No	---	A/G	4	q34.2	177675111	+	INTERGENIC	---	---
SNP_A-1508006	rs1593480	2	1.37	±	0.52	Yes	50%	A+/G	11	q12.2	59818108	-	INTRONIC	MS4A4A	Membrane-spanning 4-domains subfamily A member 4A (Four-span transmembrane protein 1) (CD20 antigen-like 1). [Source:Uniprot/SWISSPROT;Acc:Q96JQ5]
SNP_A-1508008	rs950922	1	1.55			Yes	100%	C/T+	1	p36.12	21752655	-	INTRONIC	ALPL	Alkaline phosphatase, tissue-nonspecific isozyme precursor (EC 3.1.3.1) (AP-TNAP) (TNSALP) (Alkaline phosphatase liver/bone/kidney isozyme). [Source:Uniprot/SWISSPROT;Acc:P05186]
SNP_A-1508015	rs2077953	1	1.00			No	---	A/G	6	q21	107264726	-	INTERGENIC	---	---
SNP_A-1508018	rs726789	9	1.30	±	0.25	Yes	33%	A+/G	19	p13.12	14604003	-	INTRONIC	EMR3	EGF-like module-containing mucin-like hormone receptor-like 3 precursor (EGF-like module-containing mucin-like receptor EMR3) [Contains: EGF-like module-containing mucin-like hormone receptor-like 3 subunit alpha; EGF-like module-containing mucin-like hor [Source:Uniprot/SWISSPROT;Acc:Q9BY15]
SNP_A-1508020	rs960353	4	1.16	±	0.25	Yes	25%	A+/G	3	q26.2	171141964	-	DOWNSTREAM	SAMD7	Sterile alpha motif domain-containing protein 7. [Source:Uniprot/SWISSPROT;Acc:Q7Z3H4]
SNP_A-1508021	rs722193	4	1.57	±	0.80	Yes	25%	C/G+	6	q27	168031960	+	INTERGENIC	---	---
SNP_A-1508022	rs1856133	1	1.27			No	---	C/T	6	q16.3	102207593	+	INTRONIC	GRIK2	Glutamate receptor, ionotropic kainate 2 precursor (Glutamate receptor 6) (GluR-6) (GluR6) (Excitatory amino acid receptor 4) (EAA4). [Source:Uniprot/SWISSPROT;Acc:Q13002]
SNP_A-1508026	rs1900938	3	1.79	±	1.07	Yes	33%	C/T+	21	q21.1	16696927	+	INTRONIC	C21orf34	Uncharacterized protein C21orf34 (Chromosome 21 open reading frame 34, isoform CRA_a). [Source:Uniprot/SPTREMBL;Acc:A6NJD3]
SNP_A-1508028	rs723131	1	1.74			Yes	100%	C/G+	20	p12.3	6529919	+	INTERGENIC	---	---
SNP_A-1508030	rs2347086	4	1.65	±	0.53	Yes	50%	G/T+	16	q23.1	77649949	+	INTRONIC	WWOX	WW domain-containing oxidoreductase isoform 2 [Source:RefSeq_peptide;Acc:NP_570607]
SNP_A-1508032	rs1878851	5	1.40	±	0.44	Yes	40%	C+/T	11	p11.2	43777100	+	INTRONIC	HSD17B12	Estradiol 17-beta-dehydrogenase 12 (EC 1.1.1.62) (17-beta-HSD 12) (17- beta-hydroxysteroid dehydrogenase 12) (3-ketoacyl-CoA reductase) (EC 1.3.1.-) (KAR). [Source:Uniprot/SWISSPROT;Acc:Q53GQ0]
SNP_A-1508036	rs2622821	5	7.65	±	2.05	Yes	100%	A+/G	15	q25.1	76833748	+	DOWNSTREAM	ADAMTS7	ADAM metallopeptidase with thrombospondin type 1 motif, 7 preproprotein [Source:RefSeq_peptide;Acc:NP_055087]
SNP_A-1508042	rs3887062	14	1.97	±	0.44	Yes	93%	A+/G	5	q11.2	55002167	-	INTRONIC	SLC38A9	Putative sodium-coupled neutral amino acid transporter 9. [Source:Uniprot/SWISSPROT;Acc:Q8NBW4]
SNP_A-1508043	rs722328	4	1.36	±	0.39	Yes	50%	A/G	2	p24.3	15574615	-	INTRONIC	NAG	Neuroblastoma-amplified gene protein. [Source:Uniprot/SWISSPROT;Acc:A2RRP1]
SNP_A-1508044	rs720325	11	1.14	±	0.13	No	---	G/T	6	q27	167387339	+	INTRONIC	CCR6	C-C chemokine receptor type 6 (C-C CKR-6) (CC-CKR-6) (CCR-6) (LARC receptor) (GPR-CY4) (GPRCY4) (Chemokine receptor-like 3) (CKR-L3) (DRY6) (G-protein coupled receptor 29) (CD196 antigen). [Source:Uniprot/SWISSPROT;Acc:P51684]
SNP_A-1508045	rs950426	1	1.54			Yes	100%	C/T+	15	q25.1	79137794	+	INTERGENIC	---	---
SNP_A-1508046	rs2388894	8	1.40	±	0.22	Yes	50%	C+/G	10	p14	8933740	+	INTERGENIC	---	---
SNP_A-1508048	rs721778	1	1.00			No	---	A/G	3	q13.11	104754139	-	INTERGENIC	---	---
SNP_A-1508055	rs231799	3	1.40	±	0.31	Yes	67%	C/T	2	q33.2	204415662	+	INTERGENIC	---	---
SNP_A-1508059	rs1410281	2	1.05	±	0.05	No	---	A/G	13	q12.13	25798920	+	INTRONIC	CDK8	Cell division protein kinase 8 (EC 2.7.11.22) (EC 2.7.11.23) (Cyclin- dependent kinase 8) (Mediator of RNA polymerase II transcription subunit CDK8) (Mediator complex subunit CDK8) (Protein kinase K35). [Source:Uniprot/SWISSPROT;Acc:P49336]
SNP_A-1508061	rs1451371	3	1.33	±	0.28	Yes	67%	C/T	7	p12.2	50520545	+	INTRONIC	FIGNL1	Fidgetin-like protein 1 (EC 3.6.4.-). [Source:Uniprot/SWISSPROT;Acc:Q6PIW4]
SNP_A-1508063	rs3847126	1	1.49			Yes	100%	A/G+	7	q34	138372480	+	INTRONIC	AP4M1	AP-4 complex subunit mu-1 (Adapter-related protein complex 4 mu-1 subunit) (Mu subunit of AP-4) (AP-4 adapter complex mu subunit) (Mu- adaptin-related protein 2) (Mu4-adaptin) (mu-ARP2) (mu4). [Source:Uniprot/SWISSPROT;Acc:O00189]
SNP_A-1508067	rs1388855	2	1.03	±	0.04	No	---	A/G	3	q13.2	113341569	-	DOWNSTREAM	SLC9A10	Sodium/hydrogen exchanger 10 (Na(+)/H(+) exchanger 10) (Sperm-specific Na(+)/H(+) exchanger) (sNHE) (Solute carrier family 10 member 10). [Source:Uniprot/SWISSPROT;Acc:Q4G0N8]
SNP_A-1508071	rs1113092	1	1.14			No	---	C/T	14	q21.1	37501257	-	INTERGENIC	---	---
SNP_A-1508073	rs723811	1	2.93			Yes	100%	C/T+	8	p12	32646823	-	INTRONIC	NRG1	Pro-neuregulin-1, membrane-bound isoform precursor (Pro-NRG1) [Contains: Neuregulin-1 (Neu differentiation factor) (Heregulin) (HRG) (Breast cancer cell differentiation factor p45) (Acetylcholine receptor-inducing activity) (ARIA) (Sensory and motor neuro [Source:Uniprot/SWISSPROT;Acc:Q02297]
SNP_A-1508075	rs709228	3	1.22	±	0.35	Yes	33%	G/T	12	q21.33	91096560	+	INTERGENIC	---	---
SNP_A-1508076	rs68178	3	1.70	±	0.55	Yes	67%	A+/G	1	p12	117999685	+	INTERGENIC	---	---
SNP_A-1508077	rs2163155	1	1.00			No	---	A/C	5	q15	97098234	-	INTERGENIC	---	---
SNP_A-1508079	rs273200	2	1.62	±	0.88	Yes	50%	G/T+	7	p14.1	41430708	-	INTERGENIC	---	---
SNP_A-1508082	rs1241620	1	1.03			No	---	C/T	14	q12	24430215	+	INTRONIC	STXBP6	Syntaxin-binding protein 6 (Amisyn). [Source:Uniprot/SWISSPROT;Acc:Q8NFX7]
SNP_A-1508083	rs1337161	1	1.00			No	---	A/G	1	q25.2	175828401	+	INTERGENIC	---	---
SNP_A-1508084	rs2101551	1	1.04			No	---	C/T	14	q23.2	62251395	+	INTRONIC	KCNH5	Potassium voltage-gated channel subfamily H member 5 (Voltage-gated potassium channel subunit Kv10.2) (Ether-a-go-go potassium channel 2) (hEAG2). [Source:Uniprot/SWISSPROT;Acc:Q8NCM2]
SNP_A-1508085	rs778178	1	1.41			Yes	100%	A/C+	2	q22.1	137342645	+	INTERGENIC	---	---
SNP_A-1508086	rs952655	10	1.41	±	0.38	Yes	40%	C/G	8	q24.13	124196674	+	INTRONIC	WDR67	WD repeat-containing protein 67. [Source:Uniprot/SWISSPROT;Acc:Q96DN5]
SNP_A-1508087	rs726472	3	1.61	±	0.98	Yes	33%	C+/T	7	q21.11	80870185	-	INTERGENIC	---	---
SNP_A-1508088	rs1384673	4	1.12	±	0.11	No	---	A/G	1	p36.12	21940846	+	INTRONIC	USP48	Ubiquitin carboxyl-terminal hydrolase 48 (EC 3.1.2.15) (Ubiquitin thioesterase 48) (Ubiquitin-specific-processing protease 48) (Deubiquitinating enzyme 48). [Source:Uniprot/SWISSPROT;Acc:Q86UV5]
SNP_A-1508089	rs1216987	2	1.11	±	0.11	No	---	A/T	13	q14.2	46240774	+	DOWNSTREAM	ESD	S-formylglutathione hydrolase (EC 3.1.2.12) (FGH) (Esterase D). [Source:Uniprot/SWISSPROT;Acc:P10768]
SNP_A-1508096	rs1650692	5	3.92	±	1.67	Yes	100%	C/T+	5	q14.1	79989149	+	INTRONIC	MSH3	DNA mismatch repair protein Msh3 (Divergent upstream protein) (DUP) (Mismatch repair protein 1) (MRP1). [Source:Uniprot/SWISSPROT;Acc:P20585]
SNP_A-1508098	rs454840	8	2.73	±	0.91	Yes	100%	C+/T	14	q24.3	76750377	-	INTRONIC	TMEM63C	Transmembrane protein 63C. [Source:Uniprot/SWISSPROT;Acc:Q9P1W3]
SNP_A-1508100	rs187261	1	1.05			No	---	A/G	5	q14.1	79857109	+	INTRONIC	FAM151B	Protein FAM151B. [Source:Uniprot/SWISSPROT;Acc:Q6UXP7]
SNP_A-1508101_2	rs2190275	3	1.18	±	0.14	No	---	A/T	7	p21.1	18914741	-	INTRONIC	HDAC9	Histone deacetylase 9 (EC 3.5.1.98) (HD9) (HD7B) (HD7) (Histone deacetylase-related protein) (MEF2-interacting transcription repressor MITR). [Source:Uniprot/SWISSPROT;Acc:Q9UKV0]
SNP_A-1508102	rs756529	3	1.13	±	0.12	No	---	C/T	20	q13.13	47444415	-	INTRONIC	KCNB1	Potassium voltage-gated channel subfamily B member 1 (Voltage-gated potassium channel subunit Kv2.1) (h-DRK1). [Source:Uniprot/SWISSPROT;Acc:Q14721]
SNP_A-1508106	rs63319	3	1.10	±	0.09	No	---	G/T	9	q21.13	74714604	+	INTRONIC	ALDH1A1	Retinal dehydrogenase 1 (EC 1.2.1.36) (RalDH1) (RALDH 1) (Aldehyde dehydrogenase family 1 member A1) (Aldehyde dehydrogenase, cytosolic) (ALHDII) (ALDH-E1). [Source:Uniprot/SWISSPROT;Acc:P00352]
SNP_A-1508107	rs728170	5	1.08	±	0.15	No	---	A/G	4	p15.33	12551237	-	INTERGENIC	---	---
SNP_A-1508108	rs952336	4	4.32	±	2.01	Yes	100%	C/T	X	p11.23	48381807	+	INTERGENIC	---	---
SNP_A-1508109	rs2147810	3	1.57	±	0.25	Yes	67%	C/T+	13	q21.33	71262957	-	INTRONIC	DACH1	Dachshund homolog 1 (Dach1). [Source:Uniprot/SWISSPROT;Acc:Q9UI36]
SNP_A-1508112	rs231800	1	1.33			No	---	C/G	2	q33.2	204415830	+	INTERGENIC	---	---
SNP_A-1508113	rs721012	1	1.00			No	---	G/T	12	q13.2	53323790	-	DOWNSTREAM	DCD	Dermcidin precursor (Preproteolysin) [Contains: Survival-promoting peptide; DCD-1]. [Source:Uniprot/SWISSPROT;Acc:P81605]
SNP_A-1508117	rs951629	1	1.03			No	---	C/T	2	p25.1	9714242	-	INTERGENIC	---	---
SNP_A-1508118	rs747726	9	1.10	±	0.09	No	---	C/T	12	p13.2	12561494	-	INTRONIC	DUSP16	Dual specificity protein phosphatase 16 (EC 3.1.3.48) (EC 3.1.3.16) (Mitogen-activated protein kinase phosphatase 7) (MAP kinase phosphatase 7) (MKP-7). [Source:Uniprot/SWISSPROT;Acc:Q9BY84]
SNP_A-1508121	rs2437871	8	1.26	±	0.22	Yes	25%	A/C	10	q23.31	90268360	+	INTRONIC	C10orf59	Renalase precursor (EC 1.4.-.-). [Source:Uniprot/SWISSPROT;Acc:Q5VYX0]
SNP_A-1508128	rs1854204	3	1.21	±	0.17	Yes	33%	A/C+	13	q22.1	74150824	+	INTERGENIC	---	---
SNP_A-1508136	rs1392296	2	1.50	±	0.71	Yes	50%	A+/G	3	p21.31	46118934	+	INTERGENIC	---	---
SNP_A-1508145	rs1383970	1	1.59			Yes	100%	C+/T	8	p12	32206727	+	INTRONIC	NRG1	Pro-neuregulin-1, membrane-bound isoform precursor (Pro-NRG1) [Contains: Neuregulin-1 (Neu differentiation factor) (Heregulin) (HRG) (Breast cancer cell differentiation factor p45) (Acetylcholine receptor-inducing activity) (ARIA) (Sensory and motor neuro [Source:Uniprot/SWISSPROT;Acc:Q02297]
SNP_A-1508148	rs1852893	3	2.27	±	1.38	Yes	67%	A+/G	18	p11.21	15072789	+	INTERGENIC	---	---
SNP_A-1508150	rs1000735	7	2.15	±	0.99	Yes	71%	C/G	9	q22.2	92694437	+	INTRONIC	SYK	Tyrosine-protein kinase SYK (EC 2.7.10.2) (Spleen tyrosine kinase). [Source:Uniprot/SWISSPROT;Acc:P43405]
SNP_A-1508151	rs1393637	1	1.52			Yes	100%	A/G+	1	p33	50526186	-	INTERGENIC	---	---
SNP_A-1508154	rs951647	7	1.41	±	0.37	Yes	29%	C+/G	10	q23.31	90982184	-	INTRONIC	LIPA	Lysosomal acid lipase/cholesteryl ester hydrolase precursor (EC 3.1.1.13) (LAL) (Acid cholesteryl ester hydrolase) (Sterol esterase) (Lipase A) (Cholesteryl esterase). [Source:Uniprot/SWISSPROT;Acc:P38571]
SNP_A-1508155	rs728171	2	1.13	±	0.17	No	---	G/T	4	p15.33	12551356	+	INTERGENIC	---	---
SNP_A-1508156	rs1362645	1	1.42			Yes	100%	A+/G	3	q26.33	180729247	+	INTERGENIC	---	---
SNP_A-1508158	rs1392525	3	1.26	±	0.07	No	---	G/T	16	q24.1	83633275	-	INTRONIC	KIAA0513	Uncharacterized protein KIAA0513. [Source:Uniprot/SWISSPROT;Acc:O60268]
SNP_A-1508162	rs633619	1	1.27			No	---	A/G	11	q22.3	108695555	-	INTERGENIC	---	---
SNP_A-1508165	rs755614	1	1.00			No	---	A/G	3	p24.1	30221751	-	INTERGENIC	---	---
SNP_A-1508168	rs2085096	2	1.40	±	0.09	Yes	50%	G/T+	4	q22.1	91936008	-	INTERGENIC	---	---
SNP_A-1508170	rs774354	2	1.35	±	0.02	No	---	A/G	9	p21.2	27505967	+	INTRONIC	MOBKL2B	Mps one binder kinase activator-like 2B (Mob1 homolog 2b) (Protein Mob3B). [Source:Uniprot/SWISSPROT;Acc:Q86TA1]
SNP_A-1508171	rs3907703	2	1.94	±	1.22	Yes	50%	A/G+	7	q34	138372408	+	INTRONIC	AP4M1	AP-4 complex subunit mu-1 (Adapter-related protein complex 4 mu-1 subunit) (Mu subunit of AP-4) (AP-4 adapter complex mu subunit) (Mu- adaptin-related protein 2) (Mu4-adaptin) (mu-ARP2) (mu4). [Source:Uniprot/SWISSPROT;Acc:O00189]
SNP_A-1508176	rs722146	3	1.20	±	0.02	No	---	G/T	11	q21	95601239	-	INTERGENIC	---	---
SNP_A-1508178	rs763836	1	1.00			No	---	A/G	2	p23.2	29758808	-	INTRONIC	ALK	ALK tyrosine kinase receptor precursor (EC 2.7.10.1) (Anaplastic lymphoma kinase) (CD246 antigen). [Source:Uniprot/SWISSPROT;Acc:Q9UM73]
SNP_A-1508179	rs1363730	1	1.11			No	---	C/T	5	q34	162863592	+	INTRONIC	MAT2B	Methionine adenosyltransferase 2 subunit beta (Methionine adenosyltransferase II beta) (MAT II beta) (Methionine adenosyltransferase 2 beta subunit) (DTDP-4-keto-6-deoxy-D-glucose 4- reductase). [Source:Uniprot/SWISSPROT;Acc:Q9NZL9]
SNP_A-1508180	rs1196761	4	1.24	±	0.26	Yes	25%	A+/G	12	q23.3	104130302	+	INTRONIC	APPL2	DCC-interacting protein 13-beta (Dip13-beta) (Adapter protein containing PH domain, PTB domain and leucine zipper motif 2). [Source:Uniprot/SWISSPROT;Acc:Q8NEU8]
SNP_A-1508182	rs400065	5	1.18	±	0.15	Yes	20%	G/T+	5	q23.3	129052804	+	INTRONIC	ADAMTS19	ADAMTS-19 precursor (EC 3.4.24.-) (A disintegrin and metalloproteinase with thrombospondin motifs 19) (ADAM-TS 19) (ADAM-TS19). [Source:Uniprot/SWISSPROT;Acc:Q8TE59]
SNP_A-1508184	rs1382541	3	3.01	±	1.26	Yes	100%	C+/T	5	q14.1	79989240	+	INTRONIC	MSH3	DNA mismatch repair protein Msh3 (Divergent upstream protein) (DUP) (Mismatch repair protein 1) (MRP1). [Source:Uniprot/SWISSPROT;Acc:P20585]
SNP_A-1508188	rs1791661	1	1.03			No	---	A/G	12	q13.13	51060041	-	INTRONIC	KRT84	Keratin type II cuticular Hb4 (Type II hair keratin Hb4) (Keratin-84) (K84). [Source:Uniprot/SWISSPROT;Acc:Q9NSB2]
SNP_A-1508189	rs2396676	4	7.92	±	6.04	Yes	75%	A+/G	7	q31.1	113114402	+	INTRONIC	AP4M1	AP-4 complex subunit mu-1 (Adapter-related protein complex 4 mu-1 subunit) (Mu subunit of AP-4) (AP-4 adapter complex mu subunit) (Mu- adaptin-related protein 2) (Mu4-adaptin) (mu-ARP2) (mu4). [Source:Uniprot/SWISSPROT;Acc:O00189]
SNP_A-1508191	rs720030	5	2.05	±	0.64	Yes	80%	C+/G	11	q24.2	126752712	-	INTERGENIC	---	---
SNP_A-1508197	rs965917	10	1.28	±	0.19	Yes	20%	A/C	1	q42.2	231450734	-	INTRONIC	PCNXL2	Pecanex-like protein 2. [Source:Uniprot/SWISSPROT;Acc:A6NKB5]
SNP_A-1508198	rs763432	1	3.83			Yes	100%	C+/G	4	q25	109151086	+	INTRONIC	HADH	Hydroxyacyl-coenzyme A dehydrogenase, mitochondrial precursor (EC 1.1.1.35) (Short chain 3-hydroxyacyl-CoA dehydrogenase) (HCDH) (Medium and short chain L-3-hydroxyacyl-coenzyme A dehydrogenase). [Source:Uniprot/SWISSPROT;Acc:Q16836]
SNP_A-1508199	rs425914	1	1.09			No	---	A/G	3	p26.1	6473283	-	INTERGENIC	---	---
SNP_A-1508201	rs719776	2	1.82	±	1.10	Yes	50%	C+/G	4	p15.1	33363055	+	INTERGENIC	---	---
SNP_A-1508202	rs1384037	1	1.05			No	---	G/T	8	p22	13746682	+	INTERGENIC	---	---
SNP_A-1508207	rs1346902	5	1.61	±	0.20	Yes	80%	C/G+	14	q13.1	33626659	-	INTERGENIC	---	---
SNP_A-1508208	rs1940033	3	1.49	±	0.58	Yes	33%	C+/T	11	q25	131388017	+	INTRONIC	HNT	Neurotrimin precursor (hNT). [Source:Uniprot/SWISSPROT;Acc:Q9P121]
SNP_A-1508209	rs173282	9	3.19	±	1.14	Yes	89%	A+/G	5	q14.1	77140366	-	INTERGENIC	---	---
SNP_A-1508210	rs154949	6	1.57	±	0.37	Yes	50%	A/G	5	q12.3	64906850	+	INTRONIC	PPWD1	Peptidylprolyl isomerase domain and WD repeat-containing protein 1 (EC 5.2.1.8). [Source:Uniprot/SWISSPROT;Acc:Q96BP3]
SNP_A-1508211	rs895898	1	1.09			No	---	A/C	13	q13.3	38125547	-	INTERGENIC	---	---
SNP_A-1508213	rs1952162	1	1.09			No	---	A/T	14	q13.1	33265230	+	INTRONIC	NPAS3	Neuronal PAS domain-containing protein 3 (Neuronal PAS3) (Member of PAS protein 6) (Basic-helix-loop-helix-PAS protein MOP6). [Source:Uniprot/SWISSPROT;Acc:Q8IXF0]
SNP_A-1508215	rs674021	5	1.43	±	0.23	Yes	40%	A/G	12	q24.31	119732967	+	INTRONIC	AC069234.35	Signal peptide peptidase-like 3 (EC 3.4.23.-) (SPP-like 3 protein) (Intramembrane protease 2) (IMP2) (Presenilin-like protein 4). [Source:Uniprot/SWISSPROT;Acc:Q8TCT6]
SNP_A-1508216	rs725131	4	1.33	±	0.23	Yes	50%	C/G	16	q21	65143211	+	UPSTREAM	TK2	Thymidine kinase 2, mitochondrial precursor (EC 2.7.1.21) (Mt-TK). [Source:Uniprot/SWISSPROT;Acc:O00142]
SNP_A-1508217	rs690526	1	1.06			No	---	A/C	15	q21.3	51794410	-	INTRONIC	WDR72	WD repeat-containing protein 72. [Source:Uniprot/SWISSPROT;Acc:Q3MJ13]
SNP_A-1508220	rs1562691	1	1.69			Yes	100%	C+/G	3	p22.3	34530121	-	INTERGENIC	---	---
SNP_A-1508221	rs1896549	9	1.33	±	0.22	Yes	44%	A/G	12	p13.2	11419853	+	INTRONIC	PRB1	Basic salivary proline-rich protein 1 precursor (Salivary proline-rich protein) [Contains: Basic peptide IB-6; Peptide P-H]. [Source:Uniprot/SWISSPROT;Acc:P04280]
SNP_A-1508222	rs217034	2	1.15	±	0.21	No	---	A/C	7	q34	140652473	+	INTRONIC	AP4M1	AP-4 complex subunit mu-1 (Adapter-related protein complex 4 mu-1 subunit) (Mu subunit of AP-4) (AP-4 adapter complex mu subunit) (Mu- adaptin-related protein 2) (Mu4-adaptin) (mu-ARP2) (mu4). [Source:Uniprot/SWISSPROT;Acc:O00189]
SNP_A-1508223	rs1011725	1	1.00			No	---	A/G	4	q28.1	124611147	+	INTERGENIC	---	---
SNP_A-1508224	rs2888386	2	2.32	±	1.39	Yes	50%	G/T+	2	q35	216592901	+	INTERGENIC	---	---
SNP_A-1508225	rs755615	3	1.15	±	0.13	No	---	C/T	3	p24.1	30221631	-	INTERGENIC	---	---
SNP_A-1508228	rs721357	3	1.29	±	0.22	Yes	67%	A/C+	2	q36.1	224075023	+	INTERGENIC	---	---
SNP_A-1508232	rs722147	3	1.21	±	0.19	Yes	33%	A+/G	11	q21	95601158	-	INTERGENIC	---	---
SNP_A-1508237	rs1888668	1	1.05			No	---	A/T	10	p13	12974447	+	DOWNSTREAM	CCDC3	Coiled-coil domain-containing protein 3 precursor. [Source:Uniprot/SWISSPROT;Acc:Q9BQI4]
SNP_A-1508239	rs719088	1	2.36			Yes	100%	C+/T	5	q21.3	109115572	+	INTRONIC	MAN2A1	Alpha-mannosidase 2 (EC 3.2.1.114) (Alpha-mannosidase II) (Mannosyl- oligosaccharide 1,3-1,6-alpha-mannosidase) (MAN II) (Golgi alpha- mannosidase II) (Mannosidase alpha class 2A member 1). [Source:Uniprot/SWISSPROT;Acc:Q16706]
SNP_A-1508240	rs1382542	6	1.39	±	0.41	Yes	33%	C/T	5	q14.1	79989337	+	INTRONIC	MSH3	DNA mismatch repair protein Msh3 (Divergent upstream protein) (DUP) (Mismatch repair protein 1) (MRP1). [Source:Uniprot/SWISSPROT;Acc:P20585]
SNP_A-1508242	rs1395475	2	1.64	±	0.90	Yes	50%	A+/G	4	q23	102334209	-	INTRONIC	PPP3CA	Serine/threonine-protein phosphatase 2B catalytic subunit alpha isoform (EC 3.1.3.16) (Calmodulin-dependent calcineurin A subunit alpha isoform) (CAM-PRP catalytic subunit). [Source:Uniprot/SWISSPROT;Acc:Q08209]
SNP_A-1508243	rs1354061	1	1.56			Yes	100%	C/T+	1	p31.3	66279289	-	INTRONIC	PDE4B	cAMP-specific 3',5'-cyclic phosphodiesterase 4B (EC 3.1.4.17) (DPDE4) (PDE32). [Source:Uniprot/SWISSPROT;Acc:Q07343]
SNP_A-1508244	rs669481	2	1.02	±	0.02	No	---	A/G	4	q21.22	82946201	-	INTERGENIC	---	---
SNP_A-1508245	rs1075906	12	1.53	±	0.50	Yes	42%	A/C	18	q12.3	41756188	-	INTRONIC	KIAA1632	UPF0493 protein KIAA1632. [Source:Uniprot/SWISSPROT;Acc:Q9HCE0]
SNP_A-1508247	rs768144	1	1.00			No	---	G/T	17	q24.3	66990896	-	INTERGENIC	---	---
SNP_A-1508257	rs538307	1	1.14			No	---	A/G	4	q21.22	82942898	+	INTERGENIC	---	---
SNP_A-1508258	rs951573	9	1.16	±	0.22	Yes	22%	C+/T	6	q24.2	144987523	+	INTRONIC	UTRN	Utrophin (Dystrophin-related protein 1) (DRP1) (DRP). [Source:Uniprot/SWISSPROT;Acc:P46939]
SNP_A-1508259	rs4121835	1	2.61			Yes	100%	C/T+	11	q22.1	100600051	-	INTERGENIC	---	---
SNP_A-1508261	rs2107321	7	1.97	±	0.29	Yes	100%	A+/G	16	p13.3	2747264	-	INTRONIC	SRRM2	Serine/arginine repetitive matrix protein 2 (Serine/arginine-rich splicing factor-related nuclear matrix protein of 300 kDa) (Ser/Arg- related nuclear matrix protein) (SR-related nuclear matrix protein of 300 kDa) (Splicing coactivator subunit SRm300) (30 [Source:Uniprot/SWISSPROT;Acc:Q9UQ35]
SNP_A-1508262	rs1395612	2	1.06	±	0.09	No	---	C/T	4	q35.2	189670284	-	INTERGENIC	---	---
SNP_A-1508263	rs154948	9	1.21	±	0.15	Yes	22%	A/G+	5	q12.3	64906889	+	INTRONIC	PPWD1	Peptidylprolyl isomerase domain and WD repeat-containing protein 1 (EC 5.2.1.8). [Source:Uniprot/SWISSPROT;Acc:Q96BP3]
SNP_A-1508267	rs644361	1	1.28			No	---	C/T	11	q13.5	75130040	-	INTERGENIC	---	---
SNP_A-1508268	rs2024673	1	2.02			Yes	100%	C/T+	20	p11.23	18118297	+	DOWNSTREAM	CSRP2BP	Cysteine-rich protein 2-binding protein (CSRP2-binding protein) (CRP2BP) (CRP2-binding partner). [Source:Uniprot/SWISSPROT;Acc:Q9H8E8]
SNP_A-1508269	rs812368	10	1.82	±	0.51	Yes	80%	A/G+	3	q21.2	127658091	+	INTRONIC	OR7E86P.	Seven transmembrane helix receptor. [Source:Uniprot/SPTREMBL;Acc:Q8NHC0]
SNP_A-1508273	rs912108	6	1.18	±	0.27	Yes	17%	C+/T	20	p13	1220405	-	INTRONIC	SNPH	Double-strand-break repair protein rad21-like protein 1. [Source:Uniprot/SWISSPROT;Acc:Q9H4I0]
SNP_A-1508274	rs2005210	1	1.00			No	---	G/T	3	p24.1	30221524	-	INTERGENIC	---	---
SNP_A-1508280	rs721316	2	6.73	±	0.35	Yes	100%	A+/G	7	p15.2	25319334	-	INTERGENIC	---	---
SNP_A-1508282	rs522073	8	1.42	±	0.29	Yes	63%	A/G+	11	q12.2	60635238	-	INTRONIC	CD5	T-cell surface glycoprotein CD5 precursor (Lymphocyte antigen T1/Leu- 1) (CD5 antigen). [Source:Uniprot/SWISSPROT;Acc:P06127]
SNP_A-1508283	rs1995688	1	1.00			No	---	C/T	6	q14.3	86689038	-	INTERGENIC	---	---
SNP_A-1508285	rs724324	4	1.41	±	0.34	Yes	50%	A+/G	6	q23.1	130689089	-	INTRONIC	SAMD3	Sterile alpha motif domain-containing protein 3. [Source:Uniprot/SWISSPROT;Acc:Q8N6K7]
SNP_A-1508287	rs4131015	4	1.48	±	0.48	Yes	50%	C/T	6	q25.3	156595587	+	INTERGENIC	---	---
SNP_A-1508289	rs728676	1	1.03			No	---	C/T	5	q23.1	118087433	-	INTERGENIC	---	---
SNP_A-1508293	rs669908	9	12.97	±	11.79	Yes	100%	C+/T	4	q21.22	82946121	-	INTERGENIC	---	---
SNP_A-1508296	rs1474226	2	1.00	±	0.00	No	---	A/G	6	q22.31	122405198	-	INTERGENIC	---	---
SNP_A-1508297	rs2409719	9	1.82	±	0.42	Yes	78%	A/G+	8	p23.1	11054299	+	INTRONIC	XKR6	XK-related protein 6. [Source:Uniprot/SWISSPROT;Acc:Q5GH73]
SNP_A-1508301	rs1590345	1	1.01			No	---	C/T	9	q33.2	123025169	+	INTRONIC	GSN	Gelsolin precursor (Actin-depolymerizing factor) (ADF) (Brevin) (AGEL). [Source:Uniprot/SWISSPROT;Acc:P06396]
SNP_A-1508302	rs735664	11	2.19	±	0.71	Yes	91%	C/T+	7	p15.2	27875562	+	INTRONIC	JAZF1	Juxtaposed with another zinc finger protein 1 (TAK1-interacting protein 27) (Zinc finger protein 802). [Source:Uniprot/SWISSPROT;Acc:Q86VZ6]
SNP_A-1508303	rs718319	4	1.30	±	0.27	Yes	50%	A/G	6	q26	161807615	+	INTRONIC	PARK2	E3 ubiquitin-protein ligase parkin (EC 6.3.2.-) (Parkinson juvenile disease protein 2) (Parkinson disease protein 2). [Source:Uniprot/SWISSPROT;Acc:O60260]
SNP_A-1508306	rs718278	1	1.20			No	---	G/T	X	p22.2	15909276	+	INTERGENIC	---	---
SNP_A-1508310	rs725895	1	1.28			No	---	C/G	8	q24.13	124781356	-	INTRONIC	ANXA13	Annexin A13 (Annexin-13) (Annexin XIII) (Annexin, intestine-specific) (ISA). [Source:Uniprot/SWISSPROT;Acc:P27216]
SNP_A-1508311	rs721779	2	1.07	±	0.03	No	---	A/G	3	p14.2	60604879	+	INTERGENIC	---	---
SNP_A-1508312	rs1887286	2	1.35	±	0.27	Yes	50%	A+/C	1	p31.1	78954201	-	INTERGENIC	---	---
SNP_A-1508315	rs876658	1	2.04			Yes	100%	A/G+	17	p13.1	10484854	-	INTRONIC	MYH3	Myosin-3 (Myosin heavy chain 3) (Myosin heavy chain, fast skeletal muscle, embryonic) (Muscle embryonic myosin heavy chain) (SMHCE). [Source:Uniprot/SWISSPROT;Acc:P11055]
SNP_A-1508317	rs2328384	1	1.19			No	---	C/G	20	p11.23	19368901	+	INTRONIC	SLC24A3	Sodium/potassium/calcium exchanger 3 precursor (Na(+)/K(+)/Ca(2+)- exchange protein 3) (Solute carrier family 24 member 3). [Source:Uniprot/SWISSPROT;Acc:Q9HC58]
SNP_A-1508318	rs1020866	2	1.00	±	0.00	No	---	A/T	6	p11.1	58574774	-	INTERGENIC	---	---
SNP_A-1508320	rs1074745	1	1.07			No	---	A/G	12	p12.2	20916712	-	INTRONIC	SLCO1B3	Solute carrier organic anion transporter family member 1B3 (Solute carrier family 21 member 8) (Organic anion transporter 8) (Organic anion-transporting polypeptide 8) (OATP8) (Liver-specific organic anion transporter 2) (LST-2). [Source:Uniprot/SWISSPROT;Acc:Q9NPD5]
SNP_A-1508321	rs1998176	7	1.32	±	0.31	Yes	29%	C/T	1	p34.3	35041832	-	INTERGENIC	---	---
SNP_A-1508322	rs952337	2	1.17	±	0.24	No	---	A/T	1	p31.1	71436002	-	INTERGENIC	---	---
SNP_A-1508328	rs1494968	1	2.12			Yes	100%	C+/T	8	q23.1	108746202	+	INTERGENIC	---	---
SNP_A-1508333	rs2180770	11	1.32	±	0.31	Yes	27%	C/T	14	q24.1	67843106	-	INTRONIC	RAD51L1	DNA repair protein RAD51 homolog 2 (R51H2) (RAD51-like protein 1) (Rad51B). [Source:Uniprot/SWISSPROT;Acc:O15315]
SNP_A-1508334	rs197482	9	1.72	±	1.14	Yes	44%	C/T	6	q24.2	143111008	+	DOWNSTREAM	HIVEP2	Transcription factor HIVEP2 (Human immunodeficiency virus type I enhancer-binding protein 2) (HIV-EP2) (MHC-binding protein 2) (MBP-2). [Source:Uniprot/SWISSPROT;Acc:P31629]
SNP_A-1508337	rs721317	1	1.08			No	---	C/G	7	p15.2	25319294	-	INTERGENIC	---	---
SNP_A-1508338	rs717372	1	1.00			No	---	A/G	9	p22.2	17689981	-	INTRONIC	SH3GL2	Endophilin-A1 (Endophilin-1) (SH3 domain-containing GRB2-like protein 2) (SH3 domain protein 2A) (EEN-B1). [Source:Uniprot/SWISSPROT;Acc:Q99962]
SNP_A-1508340	rs729194	1	1.05			No	---	A/G	9	q21.33	88800615	-	INTERGENIC	---	---
SNP_A-1508342	rs953097	2	1.18	±	0.19	No	---	C/T	10	q24.1	98971904	+	INTRONIC	SLIT1	Slit homolog 1 protein precursor (Slit-1) (Multiple epidermal growth factor-like domains 4). [Source:Uniprot/SWISSPROT;Acc:O75093]
SNP_A-1508343	rs723720	10	1.61	±	0.46	Yes	80%	A/G	11	p14.3	22794817	-	DOWNSTREAM	GAS2	Growth arrest-specific protein 2 (GAS-2). [Source:Uniprot/SWISSPROT;Acc:O43903]
SNP_A-1508346	rs1073495	9	1.28	±	0.23	Yes	22%	A/G	9	p24.1	7097843	+	INTRONIC	JMJD2C	JmjC domain-containing histone demethylation protein 3C (EC 1.14.11.-) (Jumonji domain-containing protein 2C) (Gene amplified in squamous cell carcinoma 1 protein) (GASC-1 protein). [Source:Uniprot/SWISSPROT;Acc:Q9H3R0]
SNP_A-1508349	rs859587	2	1.99	±	0.42	Yes	100%	A/C	X	q25	128761338	-	DOWNSTREAM	SASH3	SAM and SH3 domain-containing protein 3 (SH3 protein expressed in lymphocytes homolog). [Source:Uniprot/SWISSPROT;Acc:O75995]
SNP_A-1508353	rs970919	13	1.75	±	0.46	Yes	77%	C/T+	4	q25	108801442	+	INTRONIC	PAPSS1	Bifunctional 3'-phosphoadenosine 5'-phosphosulfate synthetase 1 (PAPS synthetase 1) (PAPSS 1) (Sulfurylase kinase 1) (SK1) (SK 1) [Includes: Sulfate adenylyltransferase (EC 2.7.7.4) (Sulfate adenylate transferase) (SAT) (ATP-sulfurylase); Adenylyl-sulfate [Source:Uniprot/SWISSPROT;Acc:O43252]
SNP_A-1508355	rs2384232	9	2.01	±	0.68	Yes	67%	A/G	2	p23.3	25477253	+	INTRONIC	DTNB	Dystrobrevin beta (Beta-dystrobrevin) (DTN-B). [Source:Uniprot/SWISSPROT;Acc:O60941]
SNP_A-1508357	rs883025	3	1.15	±	0.17	No	---	A/G	9	q32	115365320	-	INTRONIC	RGS3	Regulator of G-protein signaling 3 (RGS3) (RGP3). [Source:Uniprot/SWISSPROT;Acc:P49796]
SNP_A-1508362	rs1488024	5	1.15	±	0.16	Yes	20%	A/G+	8	q24.13	127172623	+	INTERGENIC	---	---
SNP_A-1508364	rs1440135	1	1.23			No	---	G/T	8	q12.3	65377940	-	INTERGENIC	---	---
SNP_A-1508365	rs1020867	1	1.03			No	---	C/G	6	p11.1	58574734	-	INTERGENIC	---	---
SNP_A-1508367	rs1858821	4	1.53	±	0.26	Yes	75%	A+/G	22	q12.2	30006454	-	DOWNSTREAM	LIMK2	LIM domain kinase 2 (EC 2.7.11.1) (LIMK-2). [Source:Uniprot/SWISSPROT;Acc:P53671]
SNP_A-1508369	rs1858102	3	1.82	±	0.25	Yes	100%	G/T+	2	q24.3	165445690	+	INTERGENIC	---	---
SNP_A-1508370	rs1474402	8	2.00	±	0.97	Yes	63%	C/T+	2	p25.1	7248886	-	INTERGENIC	---	---
SNP_A-1508371	rs1456630	1	1.20			No	---	A/G	5	p13.3	29733293	-	INTERGENIC	---	---
SNP_A-1508372	rs1546479	1	1.00			No	---	C/T	10	q21.2	64371803	+	INTERGENIC	---	---
SNP_A-1508378	rs719307	10	1.21	±	0.13	Yes	20%	A/G	4	q32.3	164682237	-	INTRONIC	MARCH1	E3 ubiquitin-protein ligase MARCH1 (EC 6.3.2.-) (Membrane-associated RING finger protein 1) (Membrane-associated RING-CH protein I) (MARCH- I) (RING finger protein 171). [Source:Uniprot/SWISSPROT;Acc:Q8TCQ1]
SNP_A-1508379	rs1268524	6	1.35	±	0.24	Yes	50%	A+/G	1	q23.2	158736882	-	INTRONIC	SLAMF6	SLAM family member 6 precursor (NK-T-B-antigen) (NTB-A) (Activating NK receptor). [Source:Uniprot/SWISSPROT;Acc:Q96DU3]
SNP_A-1508383	rs717373	1	1.37			No	---	A/G	9	p22.2	17689909	-	INTRONIC	SH3GL2	Endophilin-A1 (Endophilin-1) (SH3 domain-containing GRB2-like protein 2) (SH3 domain protein 2A) (EEN-B1). [Source:Uniprot/SWISSPROT;Acc:Q99962]
SNP_A-1508384	rs1913759	1	1.32			No	---	A/G	10	q23.1	82334740	-	INTRONIC	SH2D4B	SH2 domain-containing protein 4B. [Source:Uniprot/SWISSPROT;Acc:Q5SQS7]
SNP_A-1508385	rs118002	1	1.00			No	---	G/T	1	q32.3	211733207	+	INTERGENIC	---	---
SNP_A-1508386	rs576556	5	1.04	±	0.05	No	---	C/T	19	q13.11	39026697	-	INTERGENIC	---	---
SNP_A-1508387	rs1833283	2	1.64	±	0.03	Yes	100%	A/T	18	q21.2	50652560	+	INTRONIC	RAB27B	Ras-related protein Rab-27B (C25KG). [Source:Uniprot/SWISSPROT;Acc:O00194]
SNP_A-1508388	rs2224806	2	1.11	±	0.13	No	---	A/G	9	q31.2	110296394	-	INTERGENIC	---	---
SNP_A-1508390	rs1076584	1	1.68			Yes	100%	C+/T	14	q24.3	76323852	-	3PRIME_UTR	VASH1	Vasohibin-1. [Source:Uniprot/SWISSPROT;Acc:Q7L8A9]
SNP_A-1508391	rs952884	1	1.00			No	---	A/G	6	p12.3	46721042	-	INTRONIC	CYP39A1	Cytochrome P450 39A1 (EC 1.14.13.99) (24-hydroxycholesterol 7-alpha- hydroxylase) (Oxysterol 7-alpha-hydroxylase) (hCYP39A1). [Source:Uniprot/SWISSPROT;Acc:Q9NYL5]
SNP_A-1508393	rs1073496	9	2.38	±	0.71	Yes	89%	A+/G	9	p24.1	7097769	+	INTRONIC	JMJD2C	JmjC domain-containing histone demethylation protein 3C (EC 1.14.11.-) (Jumonji domain-containing protein 2C) (Gene amplified in squamous cell carcinoma 1 protein) (GASC-1 protein). [Source:Uniprot/SWISSPROT;Acc:Q9H3R0]
SNP_A-1508394	rs632159	1	1.13			No	---	A/T	6	q22.2	117361129	-	DOWNSTREAM	RFXDC1	Regulatory factor X domain-containing protein 1. [Source:Uniprot/SWISSPROT;Acc:Q8HWS3]
SNP_A-1508396	rs2385456	1	1.08			No	---	A/C	8	q24.13	124662188	-	INTERGENIC	---	---
SNP_A-1508398	rs558121	1	1.00			No	---	C/G	5	p14.1	29099836	+	INTERGENIC	---	---
SNP_A-1508399	rs1326254	2	1.07	±	0.06	No	---	C/T	10	q11.23	52918996	+	INTRONIC	PRKG1	cGMP-dependent protein kinase 1, beta isozyme (EC 2.7.11.12) (cGK 1 beta) (cGKI-beta). [Source:Uniprot/SWISSPROT;Acc:P14619]
SNP_A-1508400	rs1397616	5	1.18	±	0.22	Yes	20%	A+/G	10	q26.11	120822862	-	INTRONIC	EIF3S10	Eukaryotic translation initiation factor 3 subunit A (Eukaryotic translation initiation factor 3 subunit 10) (eIF-3-theta) (eIF3 p167) (eIF3 p180) (eIF3 p185) (eIF3a). [Source:Uniprot/SWISSPROT;Acc:Q14152]
SNP_A-1508401	rs1112456	5	1.38	±	0.13	Yes	40%	A/T	1	p31.1	71724343	-	INTRONIC	NEGR1	Neuronal growth regulator 1 precursor. [Source:Uniprot/SWISSPROT;Acc:Q7Z3B1]
SNP_A-1508402	rs1505850	1	1.00			No	---	C/T	5	q14.3	90930371	-	INTERGENIC	---	---
SNP_A-1508403	rs728006	11	1.22	±	0.31	Yes	9%	A/G+	1	q41	221207891	-	INTRONIC	DISP1	Protein dispatched homolog 1. [Source:Uniprot/SWISSPROT;Acc:Q96F81]
SNP_A-1508404	rs2351088	2	6.92	±	1.16	Yes	100%	A+/C	22	q13.31	44419660	+	INTERGENIC	---	---
SNP_A-1508407	rs951900	1	1.31			No	---	A/C	4	q21.21	79556102	+	INTRONIC	FRAS1	Extracellular matrix protein FRAS1 precursor. [Source:Uniprot/SWISSPROT;Acc:Q86XX4]
SNP_A-1508413	rs719213	2	1.98	±	1.09	Yes	50%	C+/G	8	q23.3	114519537	-	UPSTREAM	CSMD3	CUB and sushi domain-containing protein 3 precursor (CUB and sushi multiple domains protein 3). [Source:Uniprot/SWISSPROT;Acc:Q7Z407]
SNP_A-1508414	rs876660	4	1.37	±	0.56	Yes	25%	A+/G	17	p13.1	10484743	-	INTRONIC	MYH3	Myosin-3 (Myosin heavy chain 3) (Myosin heavy chain, fast skeletal muscle, embryonic) (Muscle embryonic myosin heavy chain) (SMHCE). [Source:Uniprot/SWISSPROT;Acc:P11055]
SNP_A-1508418	rs723603	1	1.04			No	---	C/T	13	q33.1	102626421	+	INTERGENIC	---	---
SNP_A-1508419	rs1075036	2	3.16	±	1.05	Yes	100%	A/G+	21	q21.1	17241659	+	INTERGENIC	---	---
SNP_A-1508420	rs4128206	4	1.20	±	0.20	Yes	25%	A/C+	11	q14.1	77693600	+	INTRONIC	GAB2	GRB2-associated-binding protein 2 (Growth factor receptor bound protein 2-associated protein 2) (GRB2-associated binder 2) (pp100). [Source:Uniprot/SWISSPROT;Acc:Q9UQC2]
SNP_A-1508423	rs2880647	1	1.03			No	---	A/C	16	p13.3	6103801	+	INTERGENIC	---	---
SNP_A-1508424	rs4129220	7	1.59	±	0.44	Yes	57%	C/T	9	q22.32	96429919	-	INTRONIC	FBP1	Fructose-1,6-bisphosphatase 1 (EC 3.1.3.11) (D-fructose-1,6- bisphosphate 1-phosphohydrolase 1) (FBPase 1). [Source:Uniprot/SWISSPROT;Acc:P09467]
SNP_A-1508425	rs4128307	4	1.62	±	0.47	Yes	75%	A/G	3	p24.3	15772458	+	INTRONIC	ANKRD28	Ankyrin repeat domain-containing protein 28 (Phosphatase interactor targeting protein hnRNP K) (PITK). [Source:Uniprot/SWISSPROT;Acc:O15084]
SNP_A-1508427	rs717770	8	1.35	±	0.26	Yes	50%	A/G	9	q34.13	134443260	+	UPSTREAM	RP11-738I14.8	Uncharacterized protein FLJ46082. [Source:Uniprot/SWISSPROT;Acc:Q6ZQR2]
SNP_A-1508432	rs1913760	4	2.11	±	0.56	Yes	100%	C/T	10	q23.1	82334656	-	INTRONIC	SH2D4B	SH2 domain-containing protein 4B. [Source:Uniprot/SWISSPROT;Acc:Q5SQS7]
SNP_A-1508434	rs118003	1	1.00			No	---	A/G	1	q32.3	211733360	+	INTERGENIC	---	---
SNP_A-1508436	rs272411	6	1.17	±	0.15	Yes	17%	C/T	19	q13.42	59803539	+	INTRONIC	LILRA1	Leukocyte immunoglobulin-like receptor subfamily A member 1 precursor (Leukocyte immunoglobulin-like receptor 6) (LIR-6) (CD85i antigen). [Source:Uniprot/SWISSPROT;Acc:O75019]
SNP_A-1508437	rs1957561	1	1.00			No	---	A/G	5	q33.3	157416584	-	INTERGENIC	---	---
SNP_A-1508438	rs1904596	7	1.14	±	0.11	No	---	C/T	10	q11.22	49750317	-	INTRONIC	C10orf64	Uncharacterized protein C10orf64. [Source:Uniprot/SWISSPROT;Acc:Q6ZS81]
SNP_A-1508440	rs721599	4	1.42	±	0.31	Yes	50%	C/G	1	p31.1	83301219	+	INTERGENIC	---	---
SNP_A-1508442	rs2077984	2	1.07	±	0.07	No	---	C/T	18	q11.2	20006364	-	SYNONYMOUS_CODING	OSBPL1A	Oxysterol-binding protein-related protein 1 (OSBP-related protein 1) (ORP-1). [Source:Uniprot/SWISSPROT;Acc:Q9BXW6]
SNP_A-1508443	rs1395479	1	1.02			No	---	A/C	4	q34.3	178555185	+	INTERGENIC	---	---
SNP_A-1508444	rs1445442	1	1.30			No	---	A/G	12	q14.3	63577561	+	INTERGENIC	---	---
SNP_A-1508445	rs976762	1	1.96			Yes	100%	A+/G	6	q16.1	92523979	-	INTERGENIC	---	---
SNP_A-1508446	rs719980	3	2.74	±	1.08	Yes	100%	A/G+	15	q26.2	95267884	-	INTERGENIC	---	---
SNP_A-1508447	rs1505851	1	1.11			No	---	A/G	5	q14.3	90929710	-	INTERGENIC	---	---
SNP_A-1508449	rs2329902	9	1.82	±	0.69	Yes	67%	A/G+	21	q22.3	45051591	+	INTRONIC	SUMO3	Small ubiquitin-related modifier 3 precursor (SUMO-3) (Ubiquitin-like protein SMT3A) (SMT3 homolog 1) (SUMO-2). [Source:Uniprot/SWISSPROT;Acc:P55854]
SNP_A-1508450	rs1550429	1	1.00			No	---	C/G	2	p21	42080348	+	INTERGENIC	---	---
SNP_A-1508458	rs1113121	7	1.45	±	0.43	Yes	43%	A/T+	6	p25.1	4865084	-	INTRONIC	CDYL	Chromodomain Y-like protein (EC 2.3.1.48) (CDY-like). [Source:Uniprot/SWISSPROT;Acc:Q9Y232]
SNP_A-1508459	rs1561354	1	1.00			No	---	A/G	5	q21.3	106117794	+	INTERGENIC	---	---
SNP_A-1508461	rs2887934	1	1.04			No	---	C/T	3	p22.1	39853052	+	INTRONIC	MYRIP	Rab effector MyRIP (Myosin-VIIa- and Rab-interacting protein) (Exophilin-8) (Slp homolog lacking C2 domains c) (SlaC2-c). [Source:Uniprot/SWISSPROT;Acc:Q8NFW9]
SNP_A-1508465	rs1571034	1	1.18			No	---	C/T	10	q23.33	94744240	+	INTRONIC	EXOC6	Exocyst complex component 6 (Exocyst complex component Sec15A) (SEC15- like protein 1). [Source:Uniprot/SWISSPROT;Acc:Q8TAG9]
SNP_A-1508470	rs959157	2	1.03	±	0.01	No	---	A/G	2	q31.2	178643898	-	INTRONIC	PDE11A	Dual 3',5'-cyclic-AMP and -GMP phosphodiesterase 11A (EC 3.1.4.17) (EC 3.1.4.35) (cAMP and cGMP phosphodiesterase 11A). [Source:Uniprot/SWISSPROT;Acc:Q9HCR9]
SNP_A-1508471	rs578802	5	1.39	±	0.28	Yes	60%	C+/G	9	q34.13	134443098	+	UPSTREAM	RP11-738I14.8	Uncharacterized protein FLJ46082. [Source:Uniprot/SWISSPROT;Acc:Q6ZQR2]
SNP_A-1508477	rs724809	1	1.33			No	---	A/G	17	p13.2	4358578	+	INTRONIC	SPNS2	Protein spinster homolog 2. [Source:Uniprot/SWISSPROT;Acc:Q8IVW8]
SNP_A-1508478	rs2359964	6	1.82	±	0.36	Yes	100%	A+/G	2	q33.3	207657327	+	INTRONIC	KLF7	Krueppel-like factor 7 (Ubiquitous krueppel-like factor). [Source:Uniprot/SWISSPROT;Acc:O75840]
SNP_A-1508480	rs951693	4	1.15	±	0.18	Yes	25%	A/G+	1	p12	119874826	+	INTERGENIC	---	---
SNP_A-1508481	rs989414	1	1.11			No	---	C/T	2	q23.3	151552224	+	INTERGENIC	---	---
SNP_A-1508485	rs1073913	9	3.25	±	1.62	Yes	78%	G+/T	8	p23.1	10649118	-	INTERGENIC	---	---
SNP_A-1508487	rs1379981	1	1.60			Yes	100%	C/T+	4	q21.23	84899950	+	INTERGENIC	---	---
SNP_A-1508490	rs1360686	1	1.07			No	---	C/T	9	q22.33	100863148	-	INTRONIC	COL15A1	Collagen alpha-1(XV) chain precursor [Contains: Endostatin (Endostatin-XV) (Restin) (Related to endostatin)]. [Source:Uniprot/SWISSPROT;Acc:P39059]
SNP_A-1508492	rs1397618	2	1.19	±	0.14	No	---	A/T	10	q26.11	120822665	-	INTRONIC	EIF3S10	Eukaryotic translation initiation factor 3 subunit A (Eukaryotic translation initiation factor 3 subunit 10) (eIF-3-theta) (eIF3 p167) (eIF3 p180) (eIF3 p185) (eIF3a). [Source:Uniprot/SWISSPROT;Acc:Q14152]
SNP_A-1508493	rs477236	7	3.29	±	2.23	Yes	86%	G+/T	8	q22.3	102952871	-	INTRONIC	NCALD	Neurocalcin-delta. [Source:Uniprot/SWISSPROT;Acc:P61601]
SNP_A-1508495	rs1431226	2	1.46	±	0.28	Yes	50%	A+/G	15	q25.3	84800402	-	INTRONIC	AGBL1	Cytosolic carboxypeptidase 4 (EC 3.4.17.-) (ATP/GTP-binding protein- like 1). [Source:Uniprot/SWISSPROT;Acc:Q96MI9]
SNP_A-1508498	rs3850590	2	1.34	±	0.02	No	---	C/T	12	q15	66484825	+	INTERGENIC	---	---
SNP_A-1508500	rs1074042	1	2.13			Yes	100%	A+/G	16	p13.2	9561557	-	INTERGENIC	---	---
SNP_A-1508501	rs2244688	1	1.07			No	---	C/T	10	q22.3	79076786	+	INTERGENIC	---	---
SNP_A-1508503	rs1999555	1	1.20			No	---	A/G	9	p21.1	31194481	+	INTERGENIC	---	---
SNP_A-1508504	rs768381	1	1.13			No	---	C/T	14	q31.1	81643038	+	INTERGENIC	---	---
SNP_A-1508505	rs1112792	9	1.80	±	0.70	Yes	67%	A/G+	3	p23	30990190	-	INTERGENIC	---	---
SNP_A-1508506	rs719215	2	1.64	±	0.62	Yes	50%	G/T+	1	p21.3	95687080	-	INTERGENIC	---	---
SNP_A-1508507	rs395404	1	1.91			Yes	100%	C/G+	2	p22.1	40236130	+	INTRONIC	SLC30A6	Zinc transporter 6 (ZnT-6) (Solute carrier family 30 member 6). [Source:Uniprot/SWISSPROT;Acc:Q6NXT4]
SNP_A-1508512	rs2331706	11	1.21	±	0.22	Yes	18%	C/T	14	q24.1	68031318	+	INTRONIC	RAD51L1	DNA repair protein RAD51 homolog 2 (R51H2) (RAD51-like protein 1) (Rad51B). [Source:Uniprot/SWISSPROT;Acc:O15315]
SNP_A-1508513	rs2898673	5	1.30	±	0.16	Yes	40%	A/C+	15	q14	37091872	+	INTERGENIC	---	---
SNP_A-1508515	rs2010003	1	1.10			No	---	G/T	4	q26	118668910	+	INTERGENIC	---	---
SNP_A-1508516	rs2141821	5	1.75	±	0.58	Yes	60%	C+/T	7	p22.2	3497801	+	INTRONIC	SDK1	Protein sidekick-1 precursor. [Source:Uniprot/SWISSPROT;Acc:Q7Z5N4]
SNP_A-1508518	rs1074553	2	1.00	±	0.00	No	---	C/T	8	q21.11	75985406	-	INTERGENIC	---	---
SNP_A-1508519	rs183013	1	1.00			No	---	C/T	5	q11.2	52042559	-	INTERGENIC	---	---
SNP_A-1508520	rs721015	3	1.18	±	0.14	No	---	C/T	7	q21.2	91763192	-	INTRONIC	ANKIB1	Ankyrin repeat and IBR domain-containing protein 1. [Source:Uniprot/SWISSPROT;Acc:Q9P2G1]
SNP_A-1508521	rs951302	1	1.00			No	---	A/G	9	q34.13	132953403	+	INTRONIC	LAMC3	Laminin subunit gamma-3 precursor (Laminin 12 gamma 3 subunit). [Source:Uniprot/SWISSPROT;Acc:Q9Y6N6]
SNP_A-1508523	rs952440	11	2.18	±	0.24	Yes	100%	C+/T	16	q13	55532606	-	INTRONIC	HERPUD1	Homocysteine-responsive endoplasmic reticulum-resident ubiquitin-like domain member 1 protein (Methyl methanesulfonate (MMF)-inducible fragment protein 1). [Source:Uniprot/SWISSPROT;Acc:Q15011]
SNP_A-1508525	rs51549	5	1.52	±	0.49	Yes	60%	C/T	3	p14.2	60490895	+	INTRONIC	FHIT	Bis(5'-adenosyl)-triphosphatase (EC 3.6.1.29) (Diadenosine 5',5'''- P1,P3-triphosphate hydrolase) (Dinucleosidetriphosphatase) (AP3A hydrolase) (AP3Aase) (Fragile histidine triad protein). [Source:Uniprot/SWISSPROT;Acc:P49789]
SNP_A-1508526	rs723886	1	1.13			No	---	G/T	7	q11.22	67797528	+	INTERGENIC	---	---
SNP_A-1508527	rs696266	9	1.36	±	0.41	Yes	33%	A+/G	7	q21.13	90552618	+	INTRONIC	PFTK1	Serine/threonine-protein kinase PFTAIRE-1 (EC 2.7.11.22). [Source:Uniprot/SWISSPROT;Acc:O94921]
SNP_A-1508529	rs1073036	3	1.57	±	0.53	Yes	67%	C/G	8	q24.3	140603245	+	INTERGENIC	---	---
SNP_A-1508530	rs1823874	8	1.39	±	0.19	Yes	38%	C/T	15	q26.3	98174958	+	INTERGENIC	---	---
SNP_A-1508532	rs1816371	1	1.03			No	---	A/G	8	q22.1	98351088	-	INTERGENIC	---	---
SNP_A-1508534	rs2881154	1	1.06			No	---	C/T	16	q23.1	76625727	-	DOWNSTREAM	CLEC3A	C-type lectin domain family 3 member A precursor (C-type lectin superfamily member 1) (Cartilage-derived C-type lectin). [Source:Uniprot/SWISSPROT;Acc:O75596]
SNP_A-1508536	rs2866600	2	1.08	±	0.03	No	---	A/G	15	q25.1	78371562	+	INTERGENIC	---	---
SNP_A-1508537	rs1370177	8	1.80	±	0.86	Yes	75%	C/T+	15	q22.2	60100665	-	INTRONIC	VPS13C	Vacuolar protein sorting-associated protein 13C. [Source:Uniprot/SWISSPROT;Acc:Q709C8]
SNP_A-1508538	rs1584716	1	1.03			No	---	A/G	5	q21.1	101710283	-	INTERGENIC	---	---
SNP_A-1508539	rs1556455	1	1.00			No	---	C/T	1	q31.3	193895706	-	INTERGENIC	---	---
SNP_A-1508541	rs2134655	5	2.52	±	1.25	Yes	80%	A+/G	3	q13.31	115340891	-	INTRONIC	DRD3	D(3) dopamine receptor. [Source:Uniprot/SWISSPROT;Acc:P35462]
SNP_A-1508542	rs234693	3	1.22	±	0.16	Yes	33%	C+/G	21	q22.3	43305949	+	INTRONIC	PKNOX1	Homeobox protein PKNOX1 (PBX/knotted homeobox 1) (Homeobox protein PREP-1). [Source:Uniprot/SWISSPROT;Acc:P55347]
SNP_A-1508544	rs2092805	3	1.10	±	0.10	No	---	C/T	X	q27.3	142471692	-	INTERGENIC	---	---
SNP_A-1508548	rs340204	3	1.05	±	0.04	No	---	A/G	4	q21.23	86574903	+	INTERGENIC	---	---
SNP_A-1508552	rs725238	1	1.36			No	---	A/G	2	p21	43852686	-	UPSTREAM	PLEKHH2	Pleckstrin homology domain-containing family H member 2. [Source:Uniprot/SWISSPROT;Acc:Q8IVE3]
SNP_A-1508554	rs1361493	5	1.26	±	0.26	Yes	40%	A/G+	1	p31.1	70004123	-	INTRONIC	LRRC7	Leucine-rich repeat-containing protein 7 (Protein LAP1) (Densin-180). [Source:Uniprot/SWISSPROT;Acc:Q96NW7]
SNP_A-1508555	rs686339	3	4.60	±	0.84	Yes	100%	A+/G	12	q13.13	51310079	+	INTERGENIC	---	---
SNP_A-1508559	rs1416473	2	1.47	±	0.10	Yes	100%	C+/T	1	q42.3	233629882	+	INTRONIC	TBCE	Tubulin-specific chaperone E (Tubulin-folding cofactor E). [Source:Uniprot/SWISSPROT;Acc:Q15813]
SNP_A-1508560	rs1497478	1	1.00			No	---	C/T	4	q12	55401759	-	INTERGENIC	---	---
SNP_A-1508561	rs717821	1	1.87			Yes	100%	C/T+	3	p14.2	60490818	+	INTRONIC	FHIT	Bis(5'-adenosyl)-triphosphatase (EC 3.6.1.29) (Diadenosine 5',5'''- P1,P3-triphosphate hydrolase) (Dinucleosidetriphosphatase) (AP3A hydrolase) (AP3Aase) (Fragile histidine triad protein). [Source:Uniprot/SWISSPROT;Acc:P49789]
SNP_A-1508563	rs2377627	10	1.29	±	0.61	Yes	10%	C/T	10	q11.22	49608887	+	INTRONIC	C10orf64	Uncharacterized protein C10orf64. [Source:Uniprot/SWISSPROT;Acc:Q6ZS81]
SNP_A-1508564	rs1406159	3	1.22	±	0.30	Yes	33%	C/G+	7	q21.11	78707089	+	INTRONIC	MAGI2	Membrane-associated guanylate kinase, WW and PDZ domain-containing protein 2 (Membrane-associated guanylate kinase inverted 2) (MAGI-2) (Atrophin-1-interacting protein 1) (Atrophin-1-interacting protein A). [Source:Uniprot/SWISSPROT;Acc:Q86UL8]
SNP_A-1508565	rs1579026	1	1.38			Yes	100%	C/T+	1	p21.1	104207378	-	INTERGENIC	---	---
SNP_A-1508567	rs2383159	15	2.39	±	0.88	Yes	100%	A/C+	9	p21.3	20881855	+	INTRONIC	KIAA1797	Uncharacterized protein KIAA1797. [Source:Uniprot/SWISSPROT;Acc:Q5VW36]
SNP_A-1508572	rs2190662	2	1.21	±	0.10	No	---	C/T	7	q21.11	78160000	+	INTRONIC	MAGI2	Membrane-associated guanylate kinase, WW and PDZ domain-containing protein 2 (Membrane-associated guanylate kinase inverted 2) (MAGI-2) (Atrophin-1-interacting protein 1) (Atrophin-1-interacting protein A). [Source:Uniprot/SWISSPROT;Acc:Q86UL8]
SNP_A-1508573	rs531924	1	1.03			No	---	A/G	1	p31.1	73693891	-	INTERGENIC	---	---
SNP_A-1508574	rs2078426	1	1.13			No	---	A/G	15	q21.3	52740396	+	INTERGENIC	---	---
SNP_A-1508581	rs1570303	4	1.22	±	0.25	Yes	25%	A+/G	9	q31.3	113440819	+	INTRONIC	GNG10	Guanine nucleotide-binding protein G(I)/G(S)/G(O) subunit gamma-10 precursor. [Source:Uniprot/SWISSPROT;Acc:P50151]
SNP_A-1508585	rs2333990	4	1.52	±	0.26	Yes	75%	C/T+	17	q25.3	76399520	-	INTRONIC	AC127496.5	Regulatory-associated protein of mTOR (Raptor) (P150 target of rapamycin (TOR)-scaffold protein). [Source:Uniprot/SWISSPROT;Acc:Q8N122]
SNP_A-1508588	rs1361668	10	2.76	±	0.56	Yes	100%	C+/G	9	q31.1	101896127	-	INTRONIC	TXNDC4	Thioredoxin domain-containing protein 4 precursor (Endoplasmic reticulum resident protein ERp44). [Source:Uniprot/SWISSPROT;Acc:Q9BS26]
SNP_A-1508595	rs1335500	2	1.32	±	0.45	Yes	50%	A/G+	9	p21.3	21701675	+	INTERGENIC	---	---
SNP_A-1508597	rs374153	2	1.15	±	0.10	No	---	C/T	2	p22.1	40236216	+	INTRONIC	SLC30A6	Zinc transporter 6 (ZnT-6) (Solute carrier family 30 member 6). [Source:Uniprot/SWISSPROT;Acc:Q6NXT4]
SNP_A-1508598	rs1590957	4	1.29	±	0.29	Yes	25%	C/T+	6	q15	89867130	-	INTRONIC	RP11-63L7.3	35 kDa SR repressor protein (SRrp35). [Source:Uniprot/SWISSPROT;Acc:Q8WXF0]
SNP_A-1508599	rs1113122	1	1.16			No	---	A/G	4	q35.1	184518261	-	INTERGENIC	---	---
SNP_A-1508605	rs2165999	10	1.55	±	0.33	Yes	70%	C+/T	3	p14.2	59239357	+	INTERGENIC	---	---
SNP_A-1508606	rs1129463	10	1.27	±	0.16	Yes	20%	A+/G	17	p13.1	9756951	+	3PRIME_UTR	GAS7	Growth arrest-specific protein 7 (GAS-7). [Source:Uniprot/SWISSPROT;Acc:O60861]
SNP_A-1508607	rs719851	1	1.00			No	---	A/T	14	q13.1	32110936	+	INTRONIC	AKAP6	A-kinase anchor protein 6 (Protein kinase A-anchoring protein 6) (PRKA6) (A-kinase anchor protein 100 kDa) (AKAP 100) (mAKAP). [Source:Uniprot/SWISSPROT;Acc:Q13023]
SNP_A-1508611	rs570634	13	1.32	±	0.54	Yes	15%	A/G	1	p13.2	112040844	+	INTRONIC	RAP1A	Ras-related protein Rap-1A precursor (GTP-binding protein smg-p21A) (Ras-related protein Krev-1) (C21KG) (G-22K). [Source:Uniprot/SWISSPROT;Acc:P62834]
SNP_A-1508612	rs760443	1	1.00			No	---	C/T	7	q31.2	115783512	+	INTRONIC	AP4M1	AP-4 complex subunit mu-1 (Adapter-related protein complex 4 mu-1 subunit) (Mu subunit of AP-4) (AP-4 adapter complex mu subunit) (Mu- adaptin-related protein 2) (Mu4-adaptin) (mu-ARP2) (mu4). [Source:Uniprot/SWISSPROT;Acc:O00189]
SNP_A-1508614	rs971215	1	1.24			No	---	A/C	6	q14.2	84333756	+	INTRONIC	SNAP91	Clathrin coat assembly protein AP180 (Clathrin coat-associated protein AP180) (91 kDa synaptosomal-associated protein). [Source:Uniprot/SWISSPROT;Acc:O60641]
SNP_A-1508617	rs2866602	2	1.02	±	0.03	No	---	A/G	15	q25.1	78371652	+	INTERGENIC	---	---
SNP_A-1508618	rs1006409	4	1.23	±	0.11	No	---	C/T	12	p11.22	29326942	-	INTRONIC	MLSTD1	Fatty acyl-CoA reductase 2 (EC 1.2.1.-) (Male sterility domain- containing protein 1). [Source:Uniprot/SWISSPROT;Acc:Q96K12]
SNP_A-1508619	rs1570304	10	1.28	±	0.14	Yes	20%	C/T+	9	q31.3	113440994	+	INTRONIC	GNG10	Guanine nucleotide-binding protein G(I)/G(S)/G(O) subunit gamma-10 precursor. [Source:Uniprot/SWISSPROT;Acc:P50151]
SNP_A-1508620	rs1901289	1	1.00			No	---	A/G	2	p22.1	38976130	-	INTRONIC	SLC30A6	Zinc transporter 6 (ZnT-6) (Solute carrier family 30 member 6). [Source:Uniprot/SWISSPROT;Acc:Q6NXT4]
SNP_A-1508624	rs963096	3	1.74	±	0.56	Yes	67%	G/T	10	q23.1	84639451	+	INTRONIC	NRG3	Pro-neuregulin-3, membrane-bound isoform precursor (Pro-NRG3) [Contains: Neuregulin-3 (NRG-3)]. [Source:Uniprot/SWISSPROT;Acc:P56975]
SNP_A-1508625	rs1363448	3	1.29	±	0.28	Yes	33%	C/T+	5	q31.3	140763780	+	INTRONIC	PCDHGA2	Protocadherin gamma-A2 precursor (PCDH-gamma-A2). [Source:Uniprot/SWISSPROT;Acc:Q9Y5H1]
SNP_A-1508626	rs4128360	1	1.13			No	---	C/T	13	q32.3	100361380	-	INTERGENIC	---	---
SNP_A-1508633	rs1373302	3	2.32	±	1.21	Yes	100%	A/T	8	q13.3	73120270	+	INTRONIC	TRPA1	Transient receptor potential cation channel subfamily A member 1 (Ankyrin-like with transmembrane domains protein 1) (Transformation- sensitive protein p120). [Source:Uniprot/SWISSPROT;Acc:O75762]
SNP_A-1508635	rs719176	1	6.41			Yes	100%	C/T+	15	q26.1	89586297	-	INTRONIC	SV2B	Synaptic vesicle glycoprotein 2B. [Source:Uniprot/SWISSPROT;Acc:Q7L1I2]
SNP_A-1508637	rs898165	3	2.65	±	0.61	Yes	100%	C/T	6	p22.3	21316408	-	INTRONIC	CDKAL1	CDK5 regulatory subunit-associated protein 1-like 1. [Source:Uniprot/SWISSPROT;Acc:Q5VV42]
SNP_A-1508638	rs502843	3	1.13	±	0.21	No	---	G/T	18	p11.23	8070357	-	INTRONIC	PTPRM	Receptor-type tyrosine-protein phosphatase mu precursor (EC 3.1.3.48) (Protein-tyrosine phosphatase mu) (R-PTP-mu). [Source:Uniprot/SWISSPROT;Acc:P28827]
SNP_A-1508643	rs718913	5	1.11	±	0.14	No	---	A/G	4	q34.1	173052775	+	INTRONIC	AC131952.1	Putative polypeptide N-acetylgalactosaminyltransferase 17 (EC 2.4.1.41) (Protein-UDP acetylgalactosaminyltransferase 17) (UDP- GalNAc:polypeptide N-acetylgalactosaminyltransferase 17) (Polypeptide GalNAc transferase 17) (GalNAc-T17) (pp-GaNTase 17). [Source:Uniprot/SWISSPROT;Acc:Q49A17]
SNP_A-1508646	rs722374	2	1.54	±	0.67	Yes	50%	A/G+	17	q12	30770914	+	INTRONIC	SLFN12	Schlafen family member 12. [Source:Uniprot/SWISSPROT;Acc:Q8IYM2]
SNP_A-1508648	rs1359230	6	3.67	±	1.71	Yes	100%	C+/T	6	p22.3	18516078	+	INTRONIC	IBRDC2	E3 ubiquitin-protein ligase RNF144B (EC 6.3.2.-) (RING finger protein 144B) (IBR domain-containing protein 2) (p53-inducible RING finger protein). [Source:Uniprot/SWISSPROT;Acc:Q7Z419]
SNP_A-1508650	rs1113336	1	1.20			No	---	C/G	13	q34	111132873	+	INTERGENIC	---	---
SNP_A-1508653	rs2028487	8	1.33	±	0.38	Yes	25%	C/G+	4	q32.3	164633632	+	UPSTREAM	AC093788.3	UPF0534 protein. [Source:Uniprot/SWISSPROT;Acc:Q96EY4]
SNP_A-1508654	rs952866	1	1.02			No	---	A/G	8	q23.3	112889907	-	INTERGENIC	---	---
SNP_A-1508656	rs718448	2	1.12	±	0.17	No	---	C/T	2	q32.1	182912614	+	INTRONIC	PDE1A	Calcium/calmodulin-dependent 3',5'-cyclic nucleotide phosphodiesterase 1A (EC 3.1.4.17) (Cam-PDE 1A) (61 kDa Cam-PDE) (hCam-1). [Source:Uniprot/SWISSPROT;Acc:P54750]
SNP_A-1508660	rs2376456	11	5.49	±	4.33	Yes	73%	G+/T	9	p13.3	32872845	+	INTERGENIC	---	---
SNP_A-1508666	rs155947	11	1.29	±	0.37	Yes	27%	A/G	5	q31.3	139500740	-	INTERGENIC	---	---
SNP_A-1508667	rs1526594	1	1.28			No	---	C/G	3	p14.3	54903802	-	INTRONIC	CACNA2D3	Voltage-dependent calcium channel subunit alpha-2/delta-3 precursor (Voltage-gated calcium channel subunit alpha-2/delta-3) [Contains: Voltage-dependent calcium channel subunit alpha-2-3; Voltage-dependent calcium channel subunit delta-3]. [Source:Uniprot/SWISSPROT;Acc:Q8IZS8]
SNP_A-1508668	rs1386147	1	1.69			Yes	100%	A/G+	11	p15.3	10905621	+	INTERGENIC	---	---
SNP_A-1508674	rs717205	2	1.02	±	0.02	No	---	A/G	21	q22.11	34232775	+	INTERGENIC	---	---
SNP_A-1508675	rs1518789	2	1.02	±	0.03	No	---	A/G	2	p24.3	14894867	-	INTERGENIC	---	---
SNP_A-1508678	rs1393584	1	1.00			No	---	A/C	3	p13	72999883	-	INTERGENIC	---	---
SNP_A-1508680	rs2866182	1	1.00			No	---	A/T	4	q23	101179232	+	INTERGENIC	---	---
SNP_A-1508682	rs1326382	1	1.09			No	---	A/G	13	q12.2	27248949	+	INTERGENIC	---	---
SNP_A-1508683	rs298135	1	2.20			Yes	100%	C/T+	1	p32.1	60634174	+	INTERGENIC	---	---
SNP_A-1508689	rs1386810	2	2.34	±	1.89	Yes	50%	A/G+	12	p11.23	26835377	-	INTRONIC	ITPR2	Inositol 1,4,5-trisphosphate receptor type 2 (Type 2 inositol 1,4,5- trisphosphate receptor) (Type 2 InsP3 receptor) (IP3 receptor isoform 2) (InsP3R2). [Source:Uniprot/SWISSPROT;Acc:Q14571]
SNP_A-1508692	rs1535542	2	1.00	±	0.00	No	---	A/G	14	q13.1	31850301	-	INTERGENIC	---	---
SNP_A-1508693	rs1541296	9	1.66	±	0.38	Yes	78%	C/T+	18	q21.33	59173095	-	INTRONIC	FVT1	3-ketodihydrosphingosine reductase precursor (EC 1.1.1.102) (3- dehydrosphinganine reductase) (KDS reductase) (Follicular variant translocation protein 1) (FVT-1). [Source:Uniprot/SWISSPROT;Acc:Q06136]
SNP_A-1508695	rs1378510	2	1.47	±	0.63	Yes	50%	A/C+	5	q21.3	109476647	-	INTERGENIC	---	---
SNP_A-1508698	rs1411958	4	1.27	±	0.25	Yes	25%	C/G+	9	q21.13	78000967	+	INTRONIC	PCSK5	Proprotein convertase subtilisin/kexin type 5 precursor (EC 3.4.21.-) (Proprotein convertase PC5) (Subtilisin/kexin-like protease PC5) (PC6) (hPC6). [Source:Uniprot/SWISSPROT;Acc:Q92824]
SNP_A-1508699	rs2190665	2	1.08	±	0.06	No	---	C/G	7	q21.11	78160095	+	INTRONIC	MAGI2	Membrane-associated guanylate kinase, WW and PDZ domain-containing protein 2 (Membrane-associated guanylate kinase inverted 2) (MAGI-2) (Atrophin-1-interacting protein 1) (Atrophin-1-interacting protein A). [Source:Uniprot/SWISSPROT;Acc:Q86UL8]
SNP_A-1508700	rs1113337	2	1.16	±	0.02	No	---	A/G	13	q34	111132750	+	INTERGENIC	---	---
SNP_A-1508702	rs2371642	8	1.40	±	0.23	Yes	38%	A/C	7	q35	144144482	+	INTRONIC	AP4M1	AP-4 complex subunit mu-1 (Adapter-related protein complex 4 mu-1 subunit) (Mu subunit of AP-4) (AP-4 adapter complex mu subunit) (Mu- adaptin-related protein 2) (Mu4-adaptin) (mu-ARP2) (mu4). [Source:Uniprot/SWISSPROT;Acc:O00189]
SNP_A-1508703	rs952867	2	1.40	±	0.56	Yes	50%	G/T	8	q23.3	112890056	-	INTERGENIC	---	---
SNP_A-1508704	rs727051	1	1.14			No	---	A/G	7	p12.3	49717100	-	INTERGENIC	---	---
SNP_A-1508705	rs1571163	1	1.49			Yes	100%	C/G	11	p13	34576204	-	INTERGENIC	---	---
SNP_A-1508710	rs1769621	6	1.29	±	0.19	Yes	17%	C+/T	14	q13.1	33493429	+	UPSTREAM	EGLN3	Egl nine homolog 3 (EC 1.14.11.-) (Hypoxia-inducible factor prolyl hydroxylase 3) (HIF-prolyl hydroxylase 3) (HIF-PH3) (HPH-1) (Prolyl hydroxylase domain-containing protein 3) (PHD3). [Source:Uniprot/SWISSPROT;Acc:Q9H6Z9]
SNP_A-1508715	rs1589107	12	1.13	±	0.09	No	---	A/T	4	p12	48457431	-	INTRONIC	FRYL	Protein furry homolog-like (ALL1-fused gene from chromosome 4p12). [Source:Uniprot/SWISSPROT;Acc:O94915]
SNP_A-1508716	rs1900157	5	1.42	±	0.26	Yes	60%	A/G	5	q33.3	156693420	-	INTRONIC	CYFIP2	Cytoplasmic FMR1-interacting protein 2 (p53-inducible protein 121). [Source:Uniprot/SWISSPROT;Acc:Q96F07]
SNP_A-1508719	rs2362598	1	1.00			No	---	A/G	7	q21.11	77910638	+	INTRONIC	MAGI2	Membrane-associated guanylate kinase, WW and PDZ domain-containing protein 2 (Membrane-associated guanylate kinase inverted 2) (MAGI-2) (Atrophin-1-interacting protein 1) (Atrophin-1-interacting protein A). [Source:Uniprot/SWISSPROT;Acc:Q86UL8]
SNP_A-1508720	rs1395565	2	1.69	±	0.33	Yes	100%	A/T+	1	q21.3	152943032	-	DOWNSTREAM	KCNN3	Small conductance calcium-activated potassium channel protein 3 (SK3) (SKCa3). [Source:Uniprot/SWISSPROT;Acc:Q9UGI6]
SNP_A-1508724	rs1449865	2	1.00	±	0.00	No	---	A/G	3	p12.2	82496176	-	INTERGENIC	---	---
SNP_A-1508726	rs207820	1	1.00			No	---	C/T	2	q35	216846225	-	INTRONIC	MARCH4	E3 ubiquitin-protein ligase MARCH4 precursor (EC 6.3.2.-) (Membrane- associated RING finger protein 4) (Membrane-associated RING-CH protein IV) (MARCH-IV) (RING finger protein 174). [Source:Uniprot/SWISSPROT;Acc:Q9P2E8]
SNP_A-1508727	rs723510	1	1.25			No	---	C/T	8	q21.12	78662620	+	INTERGENIC	---	---
SNP_A-1508729	rs1030583	11	1.31	±	0.34	Yes	27%	C/G+	18	q21.33	57886663	+	INTRONIC	PIGN	GPI ethanolamine phosphate transferase 1 (EC 2.-.-.-) (Phosphatidylinositol-glycan biosynthesis class N protein) (PIG-N) (MCD4 homolog). [Source:Uniprot/SWISSPROT;Acc:O95427]
SNP_A-1508730	rs568421	1	1.11			No	---	G/T	11	q14.1	78714313	-	INTERGENIC	---	---
SNP_A-1508733	rs4131464	3	1.21	±	0.28	Yes	33%	A+/G	6	q16.2	99364448	-	INTERGENIC	---	---
SNP_A-1508734	rs699662	6	1.61	±	0.24	Yes	83%	C/G+	2	q37.1	231111135	+	INTRONIC	SP100	Nuclear autoantigen Sp-100 (Speckled 100 kDa) (Nuclear dot-associated Sp100 protein) (Lysp100b). [Source:Uniprot/SWISSPROT;Acc:P23497]
SNP_A-1508735	rs961764	1	1.40			Yes	100%	C+/G	6	q22.2	117628849	-	INTERGENIC	---	---
SNP_A-1508739	rs2367128	9	1.26	±	0.30	Yes	22%	C/G	3	q29	194077494	+	INTRONIC	C3orf59	Uncharacterized protein C3orf59. [Source:Uniprot/SWISSPROT;Acc:Q8IYB1]
SNP_A-1508741	rs720688	7	1.40	±	0.41	Yes	29%	A/G	3	q12.1	101363259	-	INTRONIC	C3orf26	Uncharacterized protein C3orf26. [Source:Uniprot/SWISSPROT;Acc:Q9BQ75]
SNP_A-1508742	rs1077092	1	1.90			Yes	100%	A/G+	10	q23.2	88091371	+	INTRONIC	GRID1	Glutamate receptor delta-1 subunit precursor (GluR delta-1). [Source:Uniprot/SWISSPROT;Acc:Q9ULK0]
SNP_A-1508746	rs1811900	1	1.27			No	---	A/G	1	q41	214362342	+	INTRONIC	USH2A	Usherin precursor (Usher syndrome type-2A protein) (Usher syndrome type IIa protein). [Source:Uniprot/SWISSPROT;Acc:O75445]
SNP_A-1508748	rs2077685	9	1.08	±	0.10	No	---	C/G	16	p13.3	6168927	+	INTERGENIC	---	---
SNP_A-1508751	rs3845765	1	5.40			Yes	100%	C/G	2	p22.3	34385279	-	INTRONIC	SLC30A6	Zinc transporter 6 (ZnT-6) (Solute carrier family 30 member 6). [Source:Uniprot/SWISSPROT;Acc:Q6NXT4]
SNP_A-1508752	rs959275	1	1.01			No	---	C/T	12	q21.31	80954414	+	INTERGENIC	---	---
SNP_A-1508754	rs2007397	3	1.64	±	0.42	Yes	67%	A/G	21	q22.3	41438062	+	INTERGENIC	---	---
SNP_A-1508757	---	5	4.45	±	1.81	Yes	100%	A/G	---	---	---	---	---	---	---
SNP_A-1508759	rs1950329	2	1.22	±	0.07	No	---	A/G	14	q21.1	39006912	+	INTERGENIC	---	---
SNP_A-1508761	rs1986670	2	1.03	±	0.04	No	---	A/G	11	q14.3	88958496	+	INTERGENIC	---	---
SNP_A-1508763	rs1900158	9	1.30	±	0.22	Yes	44%	C+/T	5	q33.3	156693377	-	INTRONIC	CYFIP2	Cytoplasmic FMR1-interacting protein 2 (p53-inducible protein 121). [Source:Uniprot/SWISSPROT;Acc:Q96F07]
SNP_A-1508764	rs1439034	2	2.00	±	1.20	Yes	50%	A/C+	10	q22.3	80468979	+	INTERGENIC	---	---
SNP_A-1508767	rs2347089	9	1.40	±	0.32	Yes	56%	C/G	16	q23.1	77696554	+	INTRONIC	WWOX	WW domain-containing oxidoreductase isoform 2 [Source:RefSeq_peptide;Acc:NP_570607]
SNP_A-1508771	rs2718304	1	1.31			No	---	A/G	7	q21.13	88229694	-	INTRONIC	ZNF804B	Zinc finger protein 804B. [Source:Uniprot/SWISSPROT;Acc:A4D1E1]
SNP_A-1508784	rs879831	1	1.00			No	---	C/T	6	p21.1	44667631	-	INTERGENIC	---	---
SNP_A-1508785	rs879154	8	1.19	±	0.16	Yes	25%	G/T	10	q22.2	76631338	-	INTERGENIC	---	---
SNP_A-1508787	rs2367129	3	1.76	±	0.78	Yes	33%	A/C+	3	q29	194078001	+	INTRONIC	C3orf59	Uncharacterized protein C3orf59. [Source:Uniprot/SWISSPROT;Acc:Q8IYB1]
SNP_A-1508788	rs2211127	5	1.07	±	0.06	No	---	C/T	1	q41	213540637	+	INTERGENIC	---	---
SNP_A-1508794	rs1387570	6	1.08	±	0.07	No	---	A/T	2	p25.1	10865391	-	INTRONIC	PDIA6	Protein disulfide-isomerase A6 precursor (EC 5.3.4.1) (Protein disulfide isomerase P5) (Thioredoxin domain-containing protein 7). [Source:Uniprot/SWISSPROT;Acc:Q15084]
SNP_A-1508795	rs1316579	2	1.00	±	0.00	No	---	A/G	3	q26.31	175782870	+	INTERGENIC	---	---
SNP_A-1508796	rs725173	1	1.00			No	---	A/G	8	p21.2	23520715	-	INTERGENIC	---	---
SNP_A-1508800	rs2383292	1	1.01			No	---	C/G	9	p21.3	23783644	+	INTRONIC	ELAVL2	ELAV-like protein 2 (Hu-antigen B) (HuB) (ELAV-like neuronal protein 1) (Nervous system-specific RNA-binding protein Hel-N1). [Source:Uniprot/SWISSPROT;Acc:Q12926]
SNP_A-1508801	rs1014049	1	1.00			No	---	A/G	9	p21.2	27218503	-	INTRONIC	TEK	Angiopoietin-1 receptor precursor (EC 2.7.10.1) (Tyrosine-protein kinase receptor TIE-2) (hTIE2) (Tyrosine-protein kinase receptor TEK) (p140 TEK) (Tunica interna endothelial cell kinase) (CD202b antigen). [Source:Uniprot/SWISSPROT;Acc:Q02763]
SNP_A-1508805	rs3936216	3	1.04	±	0.06	No	---	C/T	9	p22.2	16806655	-	INTRONIC	BNC2	Zinc finger protein basonuclin-2. [Source:Uniprot/SWISSPROT;Acc:Q6ZN30]
SNP_A-1508808	rs3858455	1	1.24			No	---	A/G	11	p13	32430383	-	INTERGENIC	---	---
SNP_A-1508811	rs1569265	1	1.03			No	---	C/T	7	p11.2	54831379	-	INTERGENIC	---	---
SNP_A-1508813	rs1961388	1	1.00			No	---	C/T	5	q23.2	124328676	-	INTERGENIC	---	---
SNP_A-1508814	rs1157929	1	1.72			Yes	100%	C+/T	11	p14.3	24350480	+	INTERGENIC	---	---
SNP_A-1508817	rs725600	1	1.17			No	---	A/G	13	q12.11	21643202	+	INTERGENIC	---	---
SNP_A-1508819	rs977138	1	1.58			Yes	100%	A+/G	8	q24.11	118122501	+	INTRONIC	SLC30A8	Zinc transporter 8 (ZnT-8) (Solute carrier family 30 member 8). [Source:Uniprot/SWISSPROT;Acc:Q8IWU4]
SNP_A-1508822	rs726523	2	1.18	±	0.25	No	---	A/G	18	q22.1	63746898	-	INTERGENIC	---	---
SNP_A-1508826	rs1403225	1	1.00			No	---	A/G	4	q33	171408470	+	INTERGENIC	---	---
SNP_A-1508827	rs940031	1	1.00			No	---	C/T	8	p23.1	8584258	-	INTERGENIC	---	---
SNP_A-1508831	rs220346	2	2.64	±	1.92	Yes	50%	A/C+	10	p12.1	24670266	-	INTRONIC	KIAA1217	Sickle tail protein homolog. [Source:Uniprot/SWISSPROT;Acc:Q5T5P2]
SNP_A-1508833	rs1508143	1	1.00			No	---	A/G	2	p22.1	41570083	-	INTERGENIC	---	---
SNP_A-1508839	rs1861498	7	1.63	±	0.80	Yes	43%	A/T	2	p25.1	7993072	+	INTERGENIC	---	---
SNP_A-1508841	rs954232	2	3.23	±	2.72	Yes	50%	A/G	3	p14.1	65551356	-	INTRONIC	AC121493.1	Membrane-associated guanylate kinase, WW and PDZ domain-containing protein 1 (BAI1-associated protein 1) (BAP-1) (Membrane-associated guanylate kinase inverted 1) (MAGI-1) (Atrophin-1-interacting protein 3) (AIP3) (WW domain-containing protein 3) (WWP3) ( [Source:Uniprot/SWISSPROT;Acc:Q96QZ7]
SNP_A-1508844	rs763328	1	1.12			No	---	C/T	14	q22.2	52776759	-	INTERGENIC	---	---
SNP_A-1508846	rs2203581	1	2.44			Yes	100%	C+/T	2	q12.3	107586395	-	INTERGENIC	---	---
SNP_A-1508847	rs2610120	1	1.00			No	---	C/T	8	q24.23	137886588	-	INTERGENIC	---	---
SNP_A-1508849	rs1952426	1	1.92			Yes	100%	A+/G	14	q11.2	22184362	+	INTERGENIC	---	---
SNP_A-1508850	rs3858454	10	13.04	±	7.21	Yes	90%	G+/T	11	p13	32430202	-	INTERGENIC	---	---
SNP_A-1508852	rs723813	4	1.55	±	0.54	Yes	50%	C+/G	3	p24.3	17215406	+	INTRONIC	TBC1D5	TBC1 domain family member 5. [Source:Uniprot/SWISSPROT;Acc:Q92609]
SNP_A-1508853	rs4128535	2	1.05	±	0.07	No	---	A/G	6	p25.2	3273482	-	INTRONIC	SLC22A23	Solute carrier family 22 member 23. [Source:Uniprot/SWISSPROT;Acc:A1A5C7]
SNP_A-1508857	rs230175	1	1.51			Yes	100%	A+/G	1	p36.12	20557292	+	DOWNSTREAM	AL020998.1	Putative VWFA-repeat-containing protein FLJ32784 precursor. [Source:Uniprot/SWISSPROT;Acc:Q5TIE3]
SNP_A-1508859	rs2173234	2	1.02	±	0.03	No	---	A/G	3	p24.3	21045946	+	INTERGENIC	---	---
SNP_A-1508860	rs727494	5	1.90	±	0.82	Yes	60%	G/T	7	q21.11	82550235	+	INTRONIC	PCLO.	Protein piccolo (Aczonin). [Source:Uniprot/SWISSPROT;Acc:Q9Y6V0]
SNP_A-1508861	rs723511	1	1.00			No	---	C/T	20	p12.3	6786358	-	INTERGENIC	---	---
SNP_A-1508865	rs2390795	7	1.07	±	0.04	No	---	A/T	1	p22.2	89911848	+	INTRONIC	LRRC8C	Leucine-rich repeat-containing protein 8C (Protein AD158). [Source:Uniprot/SWISSPROT;Acc:Q8TDW0]
SNP_A-1508870	rs720724	1	1.00			No	---	A/G	4	q34.1	173048388	-	INTRONIC	AC131952.1	Putative polypeptide N-acetylgalactosaminyltransferase 17 (EC 2.4.1.41) (Protein-UDP acetylgalactosaminyltransferase 17) (UDP- GalNAc:polypeptide N-acetylgalactosaminyltransferase 17) (Polypeptide GalNAc transferase 17) (GalNAc-T17) (pp-GaNTase 17). [Source:Uniprot/SWISSPROT;Acc:Q49A17]
SNP_A-1508873	rs2204206	3	1.82	±	0.75	Yes	67%	C/T	4	q31.23	149933322	+	INTERGENIC	---	---
SNP_A-1508874	rs1485254	1	1.14			No	---	A/T	3	p26.2	4225696	+	INTRONIC	SUMF1	Sulfatase-modifying factor 1 precursor (EC 1.13.-.-) (C-alpha- formyglycine-generating enzyme 1). [Source:Uniprot/SWISSPROT;Acc:Q8NBK3]
SNP_A-1508880	rs353753	1	1.00			No	---	C/T	8	q12.1	57839091	+	INTERGENIC	---	---
SNP_A-1508881	rs1490996	1	1.11			No	---	A/G	5	q23.2	124974431	+	INTERGENIC	---	---
SNP_A-1508885	rs1407856	5	1.31	±	0.23	Yes	20%	C/G+	9	p24.1	7036901	+	NON_SYNONYMOUS_CODING	JMJD2C	JmjC domain-containing histone demethylation protein 3C (EC 1.14.11.-) (Jumonji domain-containing protein 2C) (Gene amplified in squamous cell carcinoma 1 protein) (GASC-1 protein). [Source:Uniprot/SWISSPROT;Acc:Q9H3R0]
SNP_A-1508887	rs1448229	2	1.52	±	0.73	Yes	50%	A+/G	5	p15.2	8512661	-	INTERGENIC	---	---
SNP_A-1508889	rs1961491	1	1.67			Yes	100%	C/T+	21	q22.11	30895556	+	UPSTREAM	KRTAP6-2	Keratin-associated protein 6-2. [Source:Uniprot/SWISSPROT;Acc:Q3LI66]
SNP_A-1508892	rs1403654	1	1.00			No	---	C/T	2	p16.3	50252216	-	INTRONIC	NRXN1	Neurexin-1-alpha precursor (Neurexin I-alpha). [Source:Uniprot/SWISSPROT;Acc:Q9ULB1]
SNP_A-1508894	rs4128536	1	1.00			No	---	A/G	6	p25.2	3273452	-	INTRONIC	SLC22A23	Solute carrier family 22 member 23. [Source:Uniprot/SWISSPROT;Acc:A1A5C7]
SNP_A-1508896	rs1414456	1	1.00			No	---	C/T	10	p12.1	25068617	+	INTERGENIC	---	---
SNP_A-1508903	rs2367327	1	1.17			No	---	C/G	7	q34	142023343	+	INTRONIC	AP4M1	AP-4 complex subunit mu-1 (Adapter-related protein complex 4 mu-1 subunit) (Mu subunit of AP-4) (AP-4 adapter complex mu subunit) (Mu- adaptin-related protein 2) (Mu4-adaptin) (mu-ARP2) (mu4). [Source:Uniprot/SWISSPROT;Acc:O00189]
SNP_A-1508906	rs965972	1	1.00			No	---	C/T	1	q31.2	191730473	-	INTERGENIC	---	---
SNP_A-1508909	rs3897962	2	1.46	±	0.51	Yes	50%	A/C+	10	p15.3	2169986	+	INTERGENIC	---	---
SNP_A-1508910	rs1933204	2	1.70	±	0.79	Yes	50%	C+/T	13	q34	112629826	+	INTRONIC	MCF2L	Guanine nucleotide exchange factor DBS (DBL's big sister) (MCF2- transforming sequence-like protein). [Source:Uniprot/SWISSPROT;Acc:O15068]
SNP_A-1508911	rs721243	1	1.79			Yes	100%	C/T+	20	p12.1	13168601	+	INTRONIC	C20orf82	Putative uncharacterized protein (Fragment). [Source:Uniprot/SPTREMBL;Acc:Q8WVH9]
SNP_A-1508912	rs953457	1	1.29			No	---	A/C	1	p13.3	108660050	-	INTERGENIC	---	---
SNP_A-1508914	rs718656	6	2.24	±	0.64	Yes	83%	A+/G	7	q33	132771392	-	INTRONIC	AP4M1	AP-4 complex subunit mu-1 (Adapter-related protein complex 4 mu-1 subunit) (Mu subunit of AP-4) (AP-4 adapter complex mu subunit) (Mu- adaptin-related protein 2) (Mu4-adaptin) (mu-ARP2) (mu4). [Source:Uniprot/SWISSPROT;Acc:O00189]
SNP_A-1508915	rs1847532	1	1.07			No	---	C/T	12	q23.1	97161529	+	INTERGENIC	---	---
SNP_A-1508917	rs1196462	1	3.10			Yes	100%	C+/T	1	q21.3	149894228	-	INTRONIC	SNX27	Sorting nexin-27. [Source:Uniprot/SWISSPROT;Acc:Q96L92]
SNP_A-1508918	rs1485255	9	1.24	±	0.25	Yes	22%	A+/G	3	p26.2	4225727	+	INTRONIC	SUMF1	Sulfatase-modifying factor 1 precursor (EC 1.13.-.-) (C-alpha- formyglycine-generating enzyme 1). [Source:Uniprot/SWISSPROT;Acc:Q8NBK3]
SNP_A-1508920	rs952160	4	1.11	±	0.09	No	---	A/G	16	q22.3	70523226	-	INTRONIC	KIAA0174	Uncharacterized protein KIAA0174 (Putative MAPK-activating protein PM28). [Source:Uniprot/SWISSPROT;Acc:P53990]
SNP_A-1508921	rs699418	1	1.27			No	---	A/G	6	q22.33	128297103	+	INTERGENIC	---	---
SNP_A-1508923	rs881985	8	1.56	±	0.49	Yes	50%	A/C	9	p24.3	559992	-	INTRONIC	KANK1	KN motif and ankyrin repeat domain-containing protein 1 (Ankyrin repeat domain-containing protein 15) (Kidney ankyrin repeat-containing protein). [Source:Uniprot/SWISSPROT;Acc:Q14678]
SNP_A-1508925	rs720501	11	1.25	±	0.48	Yes	9%	A/G+	2	q36.3	227486689	-	INTRONIC	RHBDD1	Rhomboid domain-containing protein 1 (EC 3.4.21.-). [Source:Uniprot/SWISSPROT;Acc:Q8TEB9]
SNP_A-1508926	rs1915337	1	1.09			No	---	A/G	3	q13.13	110978719	+	INTERGENIC	---	---
SNP_A-1508928	rs1080954	3	1.34	±	0.12	Yes	33%	A/G	20	p12.1	16454016	-	INTRONIC	C20orf23	Kinesin-like protein KIF16B (Sorting nexin-23). [Source:Uniprot/SWISSPROT;Acc:Q96L93]
SNP_A-1508929	rs719308	2	1.62	±	0.04	Yes	100%	A+/G	10	q22.1	74592633	+	INTRONIC	ECD	SGT1 protein (hSGT1) (Ecdysoneless homolog) (Suppressor of GCR2). [Source:Uniprot/SWISSPROT;Acc:O95905]
SNP_A-1508936	rs717583	1	1.57			Yes	100%	A+/G	8	q24.22	136241944	-	INTERGENIC	---	---
SNP_A-1508937	rs951987	2	1.01	±	0.00	No	---	C/T	7	q21.3	97600331	-	INTRONIC	LMTK2	Serine/threonine-protein kinase LMTK2 precursor (EC 2.7.11.1) (Lemur tyrosine kinase 2) (Serine/threonine protein kinase KPI-2) (Kinase/phosphatase/inhibitor 2) (Apoptosis-associated tyrosine kinase 2) (Brain-enriched kinase) (hBREK) (CDK5/p35-regulated k [Source:Uniprot/SWISSPROT;Acc:Q8IWU2]
SNP_A-1508938	rs3906267	1	2.07			Yes	100%	A+/G	6	p21.33	31094375	+	INTERGENIC	---	---
SNP_A-1508941	rs390047	1	1.89			Yes	100%	A/G+	5	q22.1	110502091	-	INTERGENIC	---	---
SNP_A-1508942	rs1318480	6	1.90	±	0.36	Yes	83%	G/T+	5	q23.1	117405572	-	INTERGENIC	---	---
SNP_A-1508944	rs2327094	1	1.17			No	---	C/T	6	p24.3	8590629	+	INTERGENIC	---	---
SNP_A-1508945	rs1386469	2	1.04	±	0.01	No	---	C/G	8	q24.21	128051855	+	INTERGENIC	---	---
SNP_A-1508946	rs403498	1	1.00			No	---	C/T	8	q13.3	71089425	+	INTERGENIC	---	---
SNP_A-1508949	rs976763	1	1.00			No	---	C/T	6	q16.1	92523890	-	INTERGENIC	---	---
SNP_A-1508951	rs952658	1	1.00			No	---	C/T	12	p12.2	20756568	-	INTRONIC	SLCO1C1	Solute carrier organic anion transporter family member 1C1 (Solute carrier family 21 member 14) (Organic anion transporter F) (OATP-F) (Organic anion-transporting polypeptide 14) (Organic anion transporter polypeptide-related protein 5) (OAT-RP-5) (OATPRP [Source:Uniprot/SWISSPROT;Acc:Q9NYB5]
SNP_A-1508952	rs1382882	7	1.63	±	0.81	Yes	43%	C/T	5	p13.3	31559354	-	INTRONIC	RNASEN	Ribonuclease 3 (EC 3.1.26.3) (Ribonuclease III) (RNase III) (Drosha) (p241). [Source:Uniprot/SWISSPROT;Acc:Q9NRR4]
SNP_A-1508953	rs1406791	6	1.41	±	0.25	Yes	67%	A/G	2	q33.3	207715748	+	INTRONIC	KLF7	Krueppel-like factor 7 (Ubiquitous krueppel-like factor). [Source:Uniprot/SWISSPROT;Acc:O75840]
SNP_A-1508954	rs1343863	2	1.03	±	0.03	No	---	A/G	4	q34.3	181214974	+	INTERGENIC	---	---
SNP_A-1508957	rs1074411	6	1.26	±	0.35	Yes	17%	A/G+	8	q24.21	128519403	+	INTERGENIC	---	---
SNP_A-1508958	rs286797	8	1.20	±	0.20	Yes	13%	A/G	5	q21.3	107510753	-	INTRONIC	FBXL17	F-box and leucine-rich repeat protein 17 [Source:RefSeq_peptide;Acc:NP_073735]
SNP_A-1508959	rs1395306	5	1.29	±	0.19	Yes	40%	C/T+	4	q24	103204873	+	INTRONIC	BANK1	B-cell scaffold protein with ankyrin repeats. [Source:Uniprot/SWISSPROT;Acc:Q8NDB2]
SNP_A-1508960	rs1952514	1	1.10			No	---	C/T	14	q11.2	20681608	+	INTERGENIC	---	---
SNP_A-1508964	rs1876895	7	2.16	±	0.83	Yes	71%	A+/G	10	q23.1	87262151	+	INTERGENIC	---	---
SNP_A-1508966	rs1316638	4	1.37	±	0.40	Yes	50%	A/G	5	q35.1	169409589	-	INTRONIC	DOCK2	Dedicator of cytokinesis protein 2. [Source:Uniprot/SWISSPROT;Acc:Q92608]
SNP_A-1508972	rs314672	6	1.16	±	0.12	No	---	C/T	19	q13.32	51886094	-	INTRONIC	PRKD2	Serine/threonine-protein kinase D2 (EC 2.7.11.13) (nPKC-D2). [Source:Uniprot/SWISSPROT;Acc:Q9BZL6]
SNP_A-1508973	rs719309	2	2.13	±	1.08	Yes	50%	A+/T	10	q22.1	74592754	+	INTRONIC	ECD	SGT1 protein (hSGT1) (Ecdysoneless homolog) (Suppressor of GCR2). [Source:Uniprot/SWISSPROT;Acc:O95905]
SNP_A-1508975	rs1414043	3	1.67	±	0.82	Yes	67%	C+/T	10	p12.1	25893675	+	INTRONIC	GPR158	Probable G-protein coupled receptor 158 precursor. [Source:Uniprot/SWISSPROT;Acc:Q5T848]
SNP_A-1508981	rs1427107	2	1.08	±	0.05	No	---	A/T	3	q26.1	164484693	+	INTERGENIC	---	---
SNP_A-1508982	rs951988	6	1.18	±	0.22	Yes	17%	C/G+	7	q21.3	97600410	-	INTRONIC	LMTK2	Serine/threonine-protein kinase LMTK2 precursor (EC 2.7.11.1) (Lemur tyrosine kinase 2) (Serine/threonine protein kinase KPI-2) (Kinase/phosphatase/inhibitor 2) (Apoptosis-associated tyrosine kinase 2) (Brain-enriched kinase) (hBREK) (CDK5/p35-regulated k [Source:Uniprot/SWISSPROT;Acc:Q8IWU2]
SNP_A-1508984	rs1382544	1	1.24			No	---	A/G	3	p22.3	35102773	+	INTERGENIC	---	---
SNP_A-1508985	rs704817	12	3.73	±	1.47	Yes	100%	A+/T	1	q25.1	173717231	-	INTRONIC	TNR	Tenascin-R precursor (TN-R) (Restrictin) (Janusin). [Source:Uniprot/SWISSPROT;Acc:Q92752]
SNP_A-1508989	rs1075168	3	1.13	±	0.14	No	---	C/G	2	p22.2	38048618	-	INTRONIC	SLC30A6	Zinc transporter 6 (ZnT-6) (Solute carrier family 30 member 6). [Source:Uniprot/SWISSPROT;Acc:Q6NXT4]
SNP_A-1508992	rs2010122	1	1.00			No	---	A/G	15	q26.3	96543545	-	INTERGENIC	---	---
SNP_A-1508994	rs2017027	4	1.31	±	0.27	Yes	25%	A+/G	18	q12.2	33059192	-	3PRIME_UTR	KIAA1328	Uncharacterized protein KIAA1328. [Source:Uniprot/SWISSPROT;Acc:Q86T90]
SNP_A-1508995	rs1382883	4	2.31	±	0.94	Yes	75%	A/G	5	p13.3	31559038	-	INTRONIC	RNASEN	Ribonuclease 3 (EC 3.1.26.3) (Ribonuclease III) (RNase III) (Drosha) (p241). [Source:Uniprot/SWISSPROT;Acc:Q9NRR4]
SNP_A-1508996	rs4129864	1	1.18			No	---	C/G	9	p22.2	17905215	-	INTERGENIC	---	---
SNP_A-1508999	rs1937623	2	1.21	±	0.29	Yes	50%	C+/G	6	q25.2	154154783	-	INTERGENIC	---	---
SNP_A-1509002	rs952971	2	1.57	±	0.14	Yes	100%	A+/G	10	p15.3	2170332	+	INTERGENIC	---	---
SNP_A-1509004	rs2324235	1	1.89			Yes	100%	A+/G	4	p15.2	23576865	-	INTERGENIC	---	---
SNP_A-1509012	rs1584851	3	1.74	±	1.28	Yes	33%	C/T+	11	p15.1	21257919	+	INTRONIC	NELL1	Protein kinase C-binding protein NELL1 precursor (NEL-like protein 1) (Nel-related protein 1). [Source:Uniprot/SWISSPROT;Acc:Q92832]
SNP_A-1509014	rs1515561	9	1.08	±	0.14	Yes	11%	C/G+	12	q22	91447407	-	INTERGENIC	---	---
SNP_A-1509015	rs726196	1	1.95			Yes	100%	C/T+	10	p11.21	34502736	+	INTRONIC	PARD3	Partitioning-defective 3 homolog (PARD-3) (PAR-3) (Atypical PKC isotype-specific-interacting protein) (ASIP) (CTCL tumor antigen se2- 5) (PAR3-alpha). [Source:Uniprot/SWISSPROT;Acc:Q8TEW0]
SNP_A-1509016	rs656306	11	1.42	±	0.25	Yes	55%	A/C	18	q21.2	49959698	+	INTRONIC	MBD2	Methyl-CpG-binding domain protein 2 (Methyl-CpG-binding protein MBD2) (Demethylase) (DMTase). [Source:Uniprot/SWISSPROT;Acc:Q9UBB5]
SNP_A-1509017	rs1858104	4	2.09	±	0.56	Yes	100%	A+/G	2	q24.3	165402982	+	INTRONIC	COBLL1	Cordon-bleu protein-like 1. [Source:Uniprot/SWISSPROT;Acc:Q53SF7]
SNP_A-1509018	rs2026550	1	6.49			Yes	100%	A+/G	10	q23.31	91508219	-	INTRONIC	MPHOSPH1	M-phase phosphoprotein 1 (MPP1) (Kinesin-related motor interacting with PIN1) (Cancer/testis antigen 90) (CT90). [Source:Uniprot/SWISSPROT;Acc:Q96Q89]
SNP_A-1509020	rs4131535	7	1.50	±	0.42	Yes	57%	C/T+	12	q22	93621919	+	INTERGENIC	---	---
SNP_A-1509022	rs1838453	6	3.60	±	3.53	Yes	67%	A/T	10	q21.1	56586643	+	INTERGENIC	---	---
SNP_A-1509024	rs813467	10	1.83	±	0.95	Yes	50%	G/T	20	p12.3	8361676	+	INTRONIC	PLCB1	1-phosphatidylinositol-4,5-bisphosphate phosphodiesterase beta-1 (EC 3.1.4.11) (Phosphoinositide phospholipase C) (Phospholipase C- beta-1) (PLC-beta-1) (PLC-I) (PLC-154). [Source:Uniprot/SWISSPROT;Acc:Q9NQ66]
SNP_A-1509025	rs1073540	4	1.30	±	0.21	Yes	25%	A+/C	9	q21.11	72019634	+	INTRONIC	MAMDC2	MAM domain-containing protein 2 precursor. [Source:Uniprot/SWISSPROT;Acc:Q7Z304]
SNP_A-1509029	rs721361	9	1.61	±	0.38	Yes	56%	C/T+	3	q13.2	113659727	+	INTERGENIC	---	---
SNP_A-1509034	rs1407578	1	1.15			No	---	C/T	13	q21.2	60093488	+	INTERGENIC	---	---
SNP_A-1509040	rs3906268	1	1.97			Yes	100%	C+/T	6	p21.33	31094058	+	INTERGENIC	---	---
SNP_A-1509042	rs950290	1	1.05			No	---	A/G	2	p12	76467268	-	INTERGENIC	---	---
SNP_A-1509044	rs723515	2	1.77	±	1.05	Yes	50%	A/T+	11	q22.1	97588555	-	INTERGENIC	---	---
SNP_A-1509045	rs958686	9	1.21	±	0.19	Yes	33%	C/G+	2	p13.3	70557538	+	INTRONIC	TGFA	Protransforming growth factor alpha precursor [Contains: Transforming growth factor alpha (TGF-alpha) (EGF-like TGF) (ETGF) (TGF type 1)]. [Source:Uniprot/SWISSPROT;Acc:P01135]
SNP_A-1509053	rs1950501	9	1.69	±	0.29	Yes	78%	C+/G	14	q12	23876640	-	INTRONIC	ADCY4	Adenylate cyclase type 4 (EC 4.6.1.1) (Adenylate cyclase type IV) (ATP pyrophosphate-lyase 4) (Adenylyl cyclase 4). [Source:Uniprot/SWISSPROT;Acc:Q8NFM4]
SNP_A-1509054	rs1714046	1	1.00			No	---	C/T	4	p14	35572404	-	INTERGENIC	---	---
SNP_A-1509059	rs939353	4	2.00	±	0.40	Yes	100%	C/T+	4	p15.2	25204915	+	INTERGENIC	---	---
SNP_A-1509060	rs726197	2	1.18	±	0.25	No	---	A/T	10	p11.21	34502940	+	INTRONIC	PARD3	Partitioning-defective 3 homolog (PARD-3) (PAR-3) (Atypical PKC isotype-specific-interacting protein) (ASIP) (CTCL tumor antigen se2- 5) (PAR3-alpha). [Source:Uniprot/SWISSPROT;Acc:Q8TEW0]
SNP_A-1509062	rs1926554	5	2.00	±	0.50	Yes	100%	A+/G	10	p11.21	35384975	-	INTRONIC	CUL2	Cullin-2 (CUL-2). [Source:Uniprot/SWISSPROT;Acc:Q13617]
SNP_A-1509063	rs761863	1	2.85			Yes	100%	A/T+	20	p11.21	24033110	-	INTERGENIC	---	---
SNP_A-1509067	rs721362	9	1.35	±	0.38	Yes	33%	G/T+	3	q13.2	113659639	+	INTERGENIC	---	---
SNP_A-1509068	rs34025200	1	1.00			No	---	C/T	6	q14.1	78283418	+	---	---	---
SNP_A-1509071	rs1074501	8	1.18	±	0.17	Yes	13%	A/G	14	q24.3	73059612	-	5PRIME_UTR	HEATR4	HEAT repeat-containing protein 4. [Source:Uniprot/SWISSPROT;Acc:Q86WZ0]
SNP_A-1509078	rs2078432	2	1.24	±	0.21	Yes	50%	A+/G	9	p24.2	3111992	+	INTERGENIC	---	---
SNP_A-1509084	rs1445493	5	1.74	±	0.84	Yes	60%	A/G+	8	p23.1	9018773	-	INTERGENIC	---	---
SNP_A-1509085	rs724692	1	1.96			Yes	100%	C/T+	2	q14.3	122714710	+	INTERGENIC	---	---
SNP_A-1509087	rs2165431	6	1.71	±	0.40	Yes	83%	C+/T	4	p16.2	4674631	+	INTERGENIC	---	---
SNP_A-1509094	rs1415701	3	1.71	±	0.89	Yes	67%	A+/G	6	q22.33	130387528	+	INTRONIC	L3MBTL3	Lethal(3)malignant brain tumor-like 3 protein (L(3)mbt-like 3 protein) (H-l(3)mbt-like protein). [Source:Uniprot/SWISSPROT;Acc:Q96JM7]
SNP_A-1509095	rs1952517	2	1.08	±	0.09	No	---	A/G	14	q11.2	20522832	+	UPSTREAM	METT11D1	Protein RSM22 homolog, mitochondrial precursor (EC 2.1.1.-) (Methyltransferase 11 domain-containing protein 1) (False p73 target gene protein). [Source:Uniprot/SWISSPROT;Acc:Q9H7H0]
SNP_A-1509097	rs1399520	1	1.24			No	---	G/T	14	q23.2	61752021	+	INTERGENIC	---	---
SNP_A-1509098	rs2138849	8	1.21	±	0.07	No	---	G/T	15	q26.1	90312117	+	INTRONIC	SLCO3A1	Solute carrier organic anion transporter family member 3A1 (Solute carrier family 21 member 11) (Sodium-independent organic anion transporter D) (Organic anion-transporting polypeptide D) (OATP-D) (Organic anion transporter polypeptide-related protein 3) [Source:Uniprot/SWISSPROT;Acc:Q9UIG8]
SNP_A-1509100	rs950044	1	1.00			No	---	G/T	9	q33.1	121917607	+	INTERGENIC	---	---
SNP_A-1509103	rs1595350	1	1.30			No	---	A/C	18	q12.1	26884902	+	INTERGENIC	---	---
SNP_A-1509106	rs747959	1	1.75			Yes	100%	A+/G	17	q11.1	23026451	-	INTERGENIC	---	---
SNP_A-1509107	rs2338104	5	1.41	±	0.26	Yes	60%	C/G	12	q24.11	108379551	+	INTRONIC	KCTD10	BTB/POZ domain-containing protein KCTD10. [Source:Uniprot/SWISSPROT;Acc:Q9H3F6]
SNP_A-1509108	rs728175	1	1.34			No	---	C/G	22	q12.1	24644534	+	INTRONIC	TUBA8	Tubulin alpha-8 chain (Alpha-tubulin 8) (Tubulin alpha chain-like 2). [Source:Uniprot/SWISSPROT;Acc:Q9NY65]
SNP_A-1509111	rs1363688	3	3.53	±	1.13	Yes	100%	C/T	5	q35.2	174542337	-	INTERGENIC	---	---
SNP_A-1509114	rs1978594	1	1.00			No	---	G/T	2	q33.2	204499714	+	INTERGENIC	---	---
SNP_A-1509117	rs726032	2	1.26	±	0.26	Yes	50%	C/T+	2	q31.1	176365343	-	INTERGENIC	---	---
SNP_A-1509118	rs721363	8	1.35	±	0.26	Yes	50%	A/G+	3	q13.2	113659820	+	INTERGENIC	---	---
SNP_A-1509120	rs1339517	2	1.05	±	0.03	No	---	A/G	10	q26.2	130089131	-	INTERGENIC	---	---
SNP_A-1509121	rs724851	1	1.25			No	---	A/G	2	q32.1	182777697	-	INTRONIC	PDE1A	Calcium/calmodulin-dependent 3',5'-cyclic nucleotide phosphodiesterase 1A (EC 3.1.4.17) (Cam-PDE 1A) (61 kDa Cam-PDE) (hCam-1). [Source:Uniprot/SWISSPROT;Acc:P54750]
SNP_A-1509122	rs2972017	8	1.59	±	0.66	Yes	38%	C/T+	4	q22.1	89812179	-	INTRONIC	HERC3	Probable E3 ubiquitin-protein ligase HERC3 (EC 6.3.2.-) (HECT domain and RCC1-like domain-containing protein 3). [Source:Uniprot/SWISSPROT;Acc:Q15034]
SNP_A-1509124	rs1992116	4	2.78	±	1.06	Yes	100%	C/T	16	q12.2	54085392	-	INTRONIC	MMP2	72 kDa type IV collagenase precursor (EC 3.4.24.24) (72 kDa gelatinase) (Matrix metalloproteinase-2) (MMP-2) (Gelatinase A) (TBE- 1). [Source:Uniprot/SWISSPROT;Acc:P08253]
SNP_A-1509125	rs1468832	1	1.25			No	---	C/T	12	q23.1	97342433	+	INTERGENIC	---	---
SNP_A-1509127	rs1017002	8	1.92	±	0.77	Yes	63%	C/T+	7	p21.3	8717957	+	INTRONIC	NXPH1	Neurexophilin-1 precursor. [Source:Uniprot/SWISSPROT;Acc:P58417]
SNP_A-1509129	rs205474	1	1.00			No	---	C/T	1	p36.22	10755448	+	INTRONIC	CASZ1	Zinc finger protein castor homolog 1 (Castor-related protein) (Zinc finger protein 693). [Source:Uniprot/SWISSPROT;Acc:Q86V15]
SNP_A-1509131	rs722513	1	1.58			Yes	100%	C+/T	4	q13.3	72760658	-	INTERGENIC	---	---
SNP_A-1509132	rs717905	2	1.25	±	0.06	No	---	C/G	5	q23.3	129221867	+	INTERGENIC	---	---
SNP_A-1509133	rs1917126	3	1.40	±	0.30	Yes	33%	G+/T	2	q36.3	227549167	+	INTRONIC	RHBDD1	Rhomboid domain-containing protein 1 (EC 3.4.21.-). [Source:Uniprot/SWISSPROT;Acc:Q8TEB9]
SNP_A-1509135	rs745899	1	1.00			No	---	A/T	2	q33.1	198616285	-	INTRONIC	PLCL1	Inactive phospholipase C-like protein 1 (PLC-L1) (Phospholipase C- deleted in lung carcinoma) (Phospholipase C-related but catalytically inactive protein) (PRIP). [Source:Uniprot/SWISSPROT;Acc:Q15111]
SNP_A-1509136	rs1398606	4	1.23	±	0.20	Yes	25%	A+/G	3	q12.3	103238484	-	INTERGENIC	---	---
SNP_A-1509139	rs4131468	1	1.11			No	---	A/T	18	q21.2	49727191	-	INTERGENIC	---	---
SNP_A-1509140	rs1349377	2	1.27	±	0.30	Yes	50%	A+/G	14	q31.3	87435655	+	INTERGENIC	---	---
SNP_A-1509141	rs722929	7	1.65	±	0.58	Yes	71%	C/T	2	p21	45462709	+	INTERGENIC	---	---
SNP_A-1509147	rs1986519	10	1.48	±	0.34	Yes	60%	A/G	10	q24.2	101747015	+	INTRONIC	DNMBP	Dynamin-binding protein (Scaffold protein Tuba). [Source:Uniprot/SWISSPROT;Acc:Q6XZF7]
SNP_A-1509149	rs1941375	7	1.35	±	0.19	Yes	57%	A+/G	11	q14.2	85434781	-	INTRONIC	PICALM	Phosphatidylinositol-binding clathrin assembly protein (Clathrin assembly lymphoid myeloid leukemia protein). [Source:Uniprot/SWISSPROT;Acc:Q13492]
SNP_A-1509150	rs1938887	1	1.13			No	---	A/T	11	q22.1	99767680	-	INTERGENIC	---	---
SNP_A-1509152	rs1829603	6	4.22	±	0.78	Yes	100%	G+/T	19	q13.12	42248138	-	INTERGENIC	---	---
SNP_A-1509154	---	1	1.13			No	---	A/G	---	---	---	---	---	---	---
SNP_A-1509155	rs1588411	1	1.00			No	---	A/G	4	q31.21	144165582	-	INTERGENIC	---	---
SNP_A-1509157	rs1361925	1	1.00			No	---	A/G	9	p21.1	30075410	-	INTERGENIC	---	---
SNP_A-1509158	rs1551359	10	1.68	±	0.27	Yes	80%	A+/G	17	q11.2	26887999	-	3PRIME_UTR	RAB11FIP4	Rab11 family-interacting protein 4 (Rab11-FIP4). [Source:Uniprot/SWISSPROT;Acc:Q86YS3]
SNP_A-1509160	rs594808	1	1.00			No	---	A/G	11	q22.1	99091037	+	INTERGENIC	---	---
SNP_A-1509161	rs585859	10	1.43	±	0.31	Yes	60%	C/T	2	q35	219091365	+	INTRONIC	USP37	Ubiquitin carboxyl-terminal hydrolase 37 (EC 3.1.2.15) (Ubiquitin thioesterase 37) (Ubiquitin-specific-processing protease 37) (Deubiquitinating enzyme 37). [Source:Uniprot/SWISSPROT;Acc:Q86T82]
SNP_A-1509162	rs1112955	1	1.00			No	---	C/T	1	p21.3	96068923	-	INTERGENIC	---	---
SNP_A-1509165	rs723937	8	1.39	±	0.52	Yes	25%	C/T	11	q23.3	119817956	-	INTRONIC	ARHGEF12	Rho guanine nucleotide exchange factor 12 (Leukemia-associated RhoGEF). [Source:Uniprot/SWISSPROT;Acc:Q9NZN5]
SNP_A-1509166	rs726033	3	1.80	±	0.72	Yes	67%	G/T	2	q31.1	176365499	-	INTERGENIC	---	---
SNP_A-1509169	rs3846122	4	1.43	±	0.54	Yes	50%	A/G+	3	p25.1	14655274	-	INTERGENIC	---	---
SNP_A-1509170	rs1414476	5	1.26	±	0.43	Yes	20%	A+/C	1	p31.1	76524948	-	INTRONIC	ST6GALNAC3	Alpha-N-acetylgalactosaminide alpha-2,6-sialyltransferase 3 (EC 2.4.99.-) (GalNAc alpha-2,6-sialyltransferase III) (ST6GalNAc III) (Sialyltransferase 7C) (STY). [Source:Uniprot/SWISSPROT;Acc:Q8NDV1]
SNP_A-1509174	rs408435	1	1.00			No	---	A/G	12	q13.13	51166215	+	DOWNSTREAM	KRT6A	Keratin, type II cytoskeletal 6A (Cytokeratin-6A) (CK 6A) (K6a keratin) (Cytokeratin-6D) (CK 6D) (Allergen Hom s 5). [Source:Uniprot/SWISSPROT;Acc:P02538]
SNP_A-1509175	rs1112930	2	1.92	±	1.31	Yes	50%	C/T+	3	q25.33	160158655	-	INTERGENIC	---	---
SNP_A-1509176	rs1784075	1	1.00			No	---	C/T	11	q14.1	79659300	+	INTERGENIC	---	---
SNP_A-1509182	rs1466134	5	1.65	±	0.71	Yes	40%	A/G+	16	q13	56228448	+	INTRONIC	GPR56	G-protein coupled receptor 56 precursor (TM7XN1 protein). [Source:Uniprot/SWISSPROT;Acc:Q9Y653]
SNP_A-1509183	rs1038304	1	1.95			Yes	100%	A+/G	6	q25.1	151974868	+	INTRONIC	C6orf97	Coiled-coil domain-containing protein C6orf97. [Source:Uniprot/SWISSPROT;Acc:Q8IYT3]
SNP_A-1509184	rs1017003	1	1.00			No	---	A/G	7	p21.3	8718368	+	INTRONIC	NXPH1	Neurexophilin-1 precursor. [Source:Uniprot/SWISSPROT;Acc:P58417]
SNP_A-1509186	rs1961416	5	1.76	±	0.63	Yes	60%	A+/G	2	q31.2	179579417	+	INTERGENIC	---	---
SNP_A-1509187	rs1394999	1	1.18			No	---	A/C	4	q31.22	145544980	-	INTERGENIC	---	---
SNP_A-1509194	rs1398607	6	2.29	±	1.56	Yes	67%	G/T	3	q12.3	103238428	-	INTERGENIC	---	---
SNP_A-1509196	rs1932933	3	1.56	±	0.64	Yes	67%	A+/G	1	q23.3	160384670	-	INTRONIC	NOS1AP	Carboxyl-terminal PDZ ligand of neuronal nitric oxide synthase protein (C--terminal PDZ ligand of neuronal nitric oxide synthase protein) (Nitric oxide synthase 1 adaptor protein). [Source:Uniprot/SWISSPROT;Acc:O75052]
SNP_A-1509198	rs1506062	2	1.11	±	0.13	No	---	A/G	4	q26	114273537	-	INTRONIC	ANK2	Ankyrin-2 (Brain ankyrin) (Ankyrin-B) (Non-erythroid ankyrin). [Source:Uniprot/SWISSPROT;Acc:Q01484]
SNP_A-1509205	rs1172663	6	1.48	±	0.35	Yes	50%	A+/G	9	q22.2	92694518	+	INTRONIC	SYK	Tyrosine-protein kinase SYK (EC 2.7.10.2) (Spleen tyrosine kinase). [Source:Uniprot/SWISSPROT;Acc:P43405]
SNP_A-1509210	rs724234	9	1.47	±	0.67	Yes	22%	C/T	15	q14	36992739	-	INTERGENIC	---	---
SNP_A-1509221	rs373374	1	1.00			No	---	A/G	12	q13.13	51166274	+	DOWNSTREAM	KRT6A	Keratin, type II cytoskeletal 6A (Cytokeratin-6A) (CK 6A) (K6a keratin) (Cytokeratin-6D) (CK 6D) (Allergen Hom s 5). [Source:Uniprot/SWISSPROT;Acc:P02538]
SNP_A-1509224	rs2328508	1	1.00			No	---	A/G	6	q24.2	144230498	+	INTRONIC	LTV1	Protein LTV1 homolog. [Source:Uniprot/SWISSPROT;Acc:Q96GA3]
SNP_A-1509225	rs1408814	10	1.49	±	0.38	Yes	40%	A/G+	10	q11.21	44719094	+	INTERGENIC	---	---
SNP_A-1509233	rs1390670	4	1.23	±	0.14	No	---	C/T	5	p14.3	21667470	+	INTERGENIC	---	---
SNP_A-1509234	rs1105434	6	1.77	±	0.51	Yes	83%	A+/G	4	q12	57488508	+	INTRONIC	REST	RE1-silencing transcription factor (Neural-restrictive silencer factor) (X2 box repressor). [Source:Uniprot/SWISSPROT;Acc:Q13127]
SNP_A-1509237	rs1560566	1	2.23			Yes	100%	A/G+	4	q33	172024725	-	INTERGENIC	---	---
SNP_A-1509244	rs2384511	1	5.37			Yes	100%	A/G+	2	p23.3	27006239	+	INTRONIC	DPYSL5	Dihydropyrimidinase-related protein 5 (DRP-5) (ULIP6 protein) (Collapsin response mediator protein 5) (CRMP-5) (CRMP3-associated molecule) (CRAM). [Source:Uniprot/SWISSPROT;Acc:Q9BPU6]
SNP_A-1509246	rs1989229	8	1.15	±	0.11	No	---	C/T	17	q21.31	40668676	-	INTRONIC	FMNL1	Formin-like protein 1 (Leukocyte formin) (CLL-associated antigen KW- 13). [Source:Uniprot/SWISSPROT;Acc:O95466]
SNP_A-1509247	rs494602	1	1.66			Yes	100%	A+/C	10	p14	8310896	-	INTERGENIC	---	---
SNP_A-1509253	rs728177	1	1.14			No	---	A/C	11	q24.1	123260929	-	INTRONIC	AP002407.3	PMP22 claudin domain-containing protein [Source:RefSeq_peptide;Acc:NP_001013765]
SNP_A-1509255	rs723021	1	1.02			No	---	A/G	2	q33.2	204849050	+	INTERGENIC	---	---
SNP_A-1509260	rs709280	4	1.56	±	0.62	Yes	50%	G+/T	7	p22.2	2747616	-	INTRONIC	GNA12	Guanine nucleotide-binding protein alpha-12 subunit (G alpha-12). [Source:Uniprot/SWISSPROT;Acc:Q03113]
SNP_A-1509268	rs1553257	6	1.64	±	0.39	Yes	67%	C/T+	3	q29	194075842	-	INTRONIC	C3orf59	Uncharacterized protein C3orf59. [Source:Uniprot/SWISSPROT;Acc:Q8IYB1]
SNP_A-1509270	rs60701	8	1.45	±	0.51	Yes	50%	A+/G	5	p15.2	10786776	-	INTRONIC	DAP	Death-associated protein 1 (DAP-1). [Source:Uniprot/SWISSPROT;Acc:P51397]
SNP_A-1509271	rs578761	2	1.58	±	0.34	Yes	50%	A/G	6	q22.31	124802698	-	INTRONIC	TCBA1	Sodium/potassium-transporting ATPase subunit beta-1-interacting protein 2 (Na(+)/K(+)-transporting ATPase subunit beta-1-interacting protein 2) (T-cell lymphoma breakpoint-associated target protein 1) (Protein FAM77B). [Source:Uniprot/SWISSPROT;Acc:Q5VXU1]
SNP_A-1509275	rs722516	1	2.04			Yes	100%	A/G+	16	p12.1	27303962	+	INTERGENIC	---	---
SNP_A-1509276	rs1854953	3	1.00	±	0.00	No	---	C/T	13	q12.3	30416595	-	INTRONIC	C13orf26	Uncharacterized protein C13orf26. [Source:Uniprot/SWISSPROT;Acc:Q8N6G2]
SNP_A-1509277	rs720621	8	1.15	±	0.12	No	---	A/C	22	q12.1	26643583	+	INTRONIC	TUBA8	Tubulin alpha-8 chain (Alpha-tubulin 8) (Tubulin alpha chain-like 2). [Source:Uniprot/SWISSPROT;Acc:Q9NY65]
SNP_A-1509278	rs719987	2	1.02	±	0.02	No	---	C/T	15	q26.1	89505496	-	INTRONIC	SV2B	Synaptic vesicle glycoprotein 2B. [Source:Uniprot/SWISSPROT;Acc:Q7L1I2]
SNP_A-1509279	rs4118335	1	2.81			Yes	100%	C+/G	X	p22.2	12721002	-	INTRONIC	PRPS2	Ribose-phosphate pyrophosphokinase 2 (EC 2.7.6.1) (Phosphoribosyl pyrophosphate synthetase II) (PRS-II) (PPRibP). [Source:Uniprot/SWISSPROT;Acc:P11908]
SNP_A-1509283	rs708726	7	1.26	±	0.20	Yes	29%	G/T	1	q32.1	204028762	+	INTRONIC	SLC41A1	Solute carrier family 41 member 1. [Source:Uniprot/SWISSPROT;Acc:Q8IVJ1]
SNP_A-1509284	rs986706	6	1.49	±	0.42	Yes	33%	C/T+	7	p15.2	27579277	+	INTRONIC	HIBADH	3-hydroxyisobutyrate dehydrogenase, mitochondrial precursor (EC 1.1.1.31) (HIBADH). [Source:Uniprot/SWISSPROT;Acc:P31937]
SNP_A-1509292	rs2419559	2	1.19	±	0.21	No	---	A/G	2	q14.3	123691081	+	INTERGENIC	---	---
SNP_A-1509293	rs719272	2	1.00	±	0.00	No	---	C/T	3	q27.3	188712288	-	INTERGENIC	---	---
SNP_A-1509294	rs1986646	2	1.47	±	0.05	Yes	100%	A/G+	10	q24.2	101757715	-	INTRONIC	DNMBP	Dynamin-binding protein (Scaffold protein Tuba). [Source:Uniprot/SWISSPROT;Acc:Q6XZF7]
SNP_A-1509295	rs1540482	1	1.04			No	---	A/G	2	q23.3	150574116	+	INTERGENIC	---	---
SNP_A-1509296	rs2107331	11	2.05	±	1.15	Yes	91%	A+/C	5	q31.2	135405248	+	INTRONIC	TGFBI	Transforming growth factor-beta-induced protein ig-h3 precursor (Beta ig-h3) (Kerato-epithelin) (RGD-containing collagen-associated protein) (RGD-CAP). [Source:Uniprot/SWISSPROT;Acc:Q15582]
SNP_A-1509299	rs1556515	1	1.21			No	---	A/G	9	p21.3	22026367	-	INTERGENIC	---	---
SNP_A-1509300	rs675924	1	1.00			No	---	A/C	3	q27.1	184342095	-	INTRONIC	LAMP3	Lysosome-associated membrane glycoprotein 3 precursor (LAMP-3) (Lysosomal-associated membrane protein 3) (DC-lysosome-associated membrane glycoprotein) (DC LAMP) (Protein TSC403) (CD208 antigen). [Source:Uniprot/SWISSPROT;Acc:Q9UQV4]
SNP_A-1509301	rs733413	1	1.00			No	---	A/G	6	q14.1	82587633	+	INTERGENIC	---	---
SNP_A-1509307	rs1955086	3	1.14	±	0.18	No	---	C/T	2	q36.1	222400290	+	INTERGENIC	---	---
SNP_A-1509308	rs950903	1	1.89			Yes	100%	A+/C	8	q13.3	72063328	-	INTERGENIC	---	---
SNP_A-1509309	rs1961547	6	1.19	±	0.10	No	---	A/G	4	q21.22	83485357	-	INTERGENIC	---	---
SNP_A-1509311	rs721322	1	1.07			No	---	A/T	11	p15.4	7013413	+	INTRONIC	NLRP14	NACHT, LRR and PYD domains-containing protein 14 (Nucleotide-binding oligomerization domain protein 5). [Source:Uniprot/SWISSPROT;Acc:Q86W24]
SNP_A-1509312	rs950101	1	1.16			No	---	A/G	14	q21.2	42041829	+	INTERGENIC	---	---
SNP_A-1509313	rs1377131	1	1.01			No	---	A/T	8	q11.23	53838124	+	INTERGENIC	---	---
SNP_A-1509316	rs726271	1	1.00			No	---	A/T	21	q22.12	36447405	-	INTERGENIC	---	---
SNP_A-1509320	rs618176	8	1.19	±	0.28	Yes	13%	A+/G	11	q24.2	125606142	-	INTRONIC	FAM118B	Protein FAM118B. [Source:Uniprot/SWISSPROT;Acc:Q9BPY3]
SNP_A-1509321	rs2179537	8	1.43	±	0.75	Yes	25%	C/T+	6	q16.1	97529651	+	INTRONIC	KLHL32	Kelch-like protein 32 (BTB and kelch domain-containing protein 5). [Source:Uniprot/SWISSPROT;Acc:Q96NJ5]
SNP_A-1509322	rs953668	5	1.19	±	0.12	No	---	C/T	8	q24.21	128306003	-	INTERGENIC	---	---
SNP_A-1509325	rs728008	11	2.56	±	0.53	Yes	100%	C+/G	12	p11.23	26833120	-	INTRONIC	ITPR2	Inositol 1,4,5-trisphosphate receptor type 2 (Type 2 inositol 1,4,5- trisphosphate receptor) (Type 2 InsP3 receptor) (IP3 receptor isoform 2) (InsP3R2). [Source:Uniprot/SWISSPROT;Acc:Q14571]
SNP_A-1509327	rs952644	10	1.62	±	0.62	Yes	60%	C/T+	3	p26.2	4156750	-	INTRONIC	SUMF1	Sulfatase-modifying factor 1 precursor (EC 1.13.-.-) (C-alpha- formyglycine-generating enzyme 1). [Source:Uniprot/SWISSPROT;Acc:Q8NBK3]
SNP_A-1509329	rs881116	1	1.12			No	---	C/T	21	q21.1	22763659	-	INTERGENIC	---	---
SNP_A-1509330	rs1933162	1	1.82			Yes	100%	A+/G	1	q44	246245652	-	INTRONIC	OR2L13	Olfactory receptor 2L13. [Source:Uniprot/SWISSPROT;Acc:Q8N349]
SNP_A-1509334	rs725240	7	1.38	±	0.23	Yes	57%	A/C	5	p14.3	18750887	+	INTERGENIC	---	---
SNP_A-1509336	rs468594	1	1.10			No	---	A/G	21	q21.3	26563534	+	INTERGENIC	---	---
SNP_A-1509338	rs1808084	4	1.85	±	0.75	Yes	50%	C/T+	5	q14.3	90452148	+	INTRONIC	GPR98	G-protein coupled receptor 98 precursor (Monogenic audiogenic seizure susceptibility protein 1 homolog) (Very large G-protein coupled receptor 1) (Usher syndrome type-2C protein). [Source:Uniprot/SWISSPROT;Acc:Q8WXG9]
SNP_A-1509341	rs72968	4	1.19	±	0.27	Yes	25%	C/G+	6	q14.1	82587967	+	INTERGENIC	---	---
SNP_A-1509343	rs927510	1	1.00			No	---	C/T	1	q31.3	195653470	+	INTRONIC	CRB1	Crumbs homolog 1 precursor. [Source:Uniprot/SWISSPROT;Acc:P82279]
SNP_A-1509348	rs763648	1	1.02			No	---	A/G	16	p13.2	7668759	+	INTRONIC	A2BP1	Fox-1 homolog (Ataxin-2-binding protein 1) (Hexaribonucleotide-binding protein 1). [Source:Uniprot/SWISSPROT;Acc:Q9NWB1]
SNP_A-1509351	rs1112438	9	1.18	±	0.18	Yes	11%	C/T+	3	p22.2	39127349	-	NON_SYNONYMOUS_CODING	GORASP1	Golgi reassembly-stacking protein 1 (Golgi reassembly-stacking protein of 65 kDa) (GRASP65) (Golgi peripheral membrane protein p65) (Golgi phosphoprotein 5) (GOLPH5). [Source:Uniprot/SWISSPROT;Acc:Q9BQQ3]
SNP_A-1509355	rs2250204	5	1.06	±	0.08	No	---	C/T	2	q36.1	222108467	-	INTRONIC	EPHA4	Ephrin type-A receptor 4 precursor (EC 2.7.10.1) (Tyrosine-protein kinase receptor SEK) (Receptor protein-tyrosine kinase HEK8) (Tyrosine-protein kinase TYRO1). [Source:Uniprot/SWISSPROT;Acc:P54764]
SNP_A-1509356	rs727368	1	1.98			Yes	100%	G/T+	18	p11.22	8513943	+	INTERGENIC	---	---
SNP_A-1509358	rs2319016	2	1.21	±	0.20	No	---	C/T	8	q24.3	140457204	+	INTERGENIC	---	---
SNP_A-1509360	rs1408112	8	1.93	±	0.76	Yes	75%	A/G	9	q32	115782303	+	INTRONIC	ZNF618	Zinc finger protein 618. [Source:Uniprot/SWISSPROT;Acc:Q5T7W0]
SNP_A-1509362	rs1364193	5	1.17	±	0.08	No	---	C/T	16	p11.2	29142199	+	INTERGENIC	---	---
SNP_A-1509364	rs221899	1	1.98			Yes	100%	C+/T	14	q24.2	70675021	-	INTERGENIC	---	---
SNP_A-1509367	rs1381801	1	1.50			Yes	100%	A+/T	3	q13.31	118723585	+	INTERGENIC	---	---
SNP_A-1509368	rs719988	2	2.91	±	1.94	Yes	100%	C/T	X	q21.2	85035022	-	INTRONIC	CHM	Rab proteins geranylgeranyltransferase component A 1 (Rab escort protein 1) (REP-1) (Choroideraemia protein) (TCD protein). [Source:Uniprot/SWISSPROT;Acc:P24386]
SNP_A-1509369	rs950772	5	1.53	±	0.36	Yes	60%	C/T+	13	q31.1	83098401	-	INTERGENIC	---	---
SNP_A-1509370	rs728009	9	1.25	±	0.19	Yes	11%	A+/G	12	p11.23	26832973	-	INTRONIC	ITPR2	Inositol 1,4,5-trisphosphate receptor type 2 (Type 2 inositol 1,4,5- trisphosphate receptor) (Type 2 InsP3 receptor) (IP3 receptor isoform 2) (InsP3R2). [Source:Uniprot/SWISSPROT;Acc:Q14571]
SNP_A-1509371	rs2096911	1	1.00			No	---	A/C	21	q21.2	23477964	+	INTERGENIC	---	---
SNP_A-1509372	rs955612	2	1.42	±	0.41	Yes	50%	G/T+	1	q42.3	232783216	-	INTERGENIC	---	---
SNP_A-1509375	rs1365754	6	1.75	±	0.51	Yes	67%	A/C+	1	p31.1	80629764	+	INTERGENIC	---	---
SNP_A-1509379	rs724359	1	1.37			Yes	100%	C/T+	13	q31.2	87565632	-	INTERGENIC	---	---
SNP_A-1509380	rs1351650	1	1.17			No	---	C/T	11	p15.4	7703386	-	UPSTREAM	AC021427.10	Seven transmembrane helix receptor. [Source:Uniprot/SPTREMBL;Acc:Q8NGM4]
SNP_A-1509381	rs879780	2	1.40	±	0.10	Yes	50%	C+/T	11	q24.3	129513314	+	INTRONIC	APLP2	Amyloid-like protein 2 precursor (Amyloid protein homolog) (APPH) (CDEI box-binding protein) (CDEBP). [Source:Uniprot/SWISSPROT;Acc:Q06481]
SNP_A-1509382	rs1882256	6	2.31	±	1.13	Yes	67%	A+/G	3	q26.31	172933521	-	INTRONIC	PLD1	Phospholipase D1 (EC 3.1.4.4) (PLD 1) (Choline phosphatase 1) (Phosphatidylcholine-hydrolyzing phospholipase D1) (hPLD1). [Source:Uniprot/SWISSPROT;Acc:Q13393]
SNP_A-1509384	rs2372919	1	1.05			No	---	A/C	14	q31.3	84985731	+	INTERGENIC	---	---
SNP_A-1509385	rs371191	1	1.05			No	---	C/G	14	q13.3	35602957	-	INTERGENIC	---	---
SNP_A-1509390	rs1405139	1	1.15			No	---	C/T	2	q37.1	235212134	+	INTERGENIC	---	---
SNP_A-1509391	rs763649	2	1.07	±	0.03	No	---	A/C	16	p13.2	7669146	+	INTRONIC	A2BP1	Fox-1 homolog (Ataxin-2-binding protein 1) (Hexaribonucleotide-binding protein 1). [Source:Uniprot/SWISSPROT;Acc:Q9NWB1]
SNP_A-1509396	rs229103	1	1.16			No	---	C/T	21	q21.3	27149020	-	INTERGENIC	---	---
SNP_A-1509400	rs1961600	1	3.54			Yes	100%	C/T+	14	q32.32	102931897	-	INTRONIC	MARK3	MAP/microtubule affinity-regulating kinase 3 (EC 2.7.11.1) (Cdc25C- associated protein kinase 1) (cTAK1) (C-TAK1) (Serine/threonine protein kinase p78) (Ser/Thr protein kinase PAR-1) (Protein kinase STK10). [Source:Uniprot/SWISSPROT;Acc:P27448]
SNP_A-1509405	rs2262527	1	1.04			No	---	G/T	21	q11.2	13520510	+	INTERGENIC	---	---
SNP_A-1509408	rs2167967	5	1.44	±	0.50	Yes	40%	C/T+	2	p25.3	3138767	+	INTERGENIC	---	---
SNP_A-1509413	rs2378456	5	1.12	±	0.12	No	---	C/G	3	q28	190085701	+	INTERGENIC	---	---
SNP_A-1509419	rs719989	3	2.65	±	1.24	Yes	100%	C/T	X	q21.2	85035265	-	INTRONIC	CHM	Rab proteins geranylgeranyltransferase component A 1 (Rab escort protein 1) (REP-1) (Choroideraemia protein) (TCD protein). [Source:Uniprot/SWISSPROT;Acc:P24386]
SNP_A-1509421	rs1119110	2	1.05	±	0.06	No	---	G/T	3	q13.11	104957416	+	INTERGENIC	---	---
SNP_A-1509423	rs2322621	2	1.65	±	0.40	Yes	100%	C/G+	6	q27	165191610	+	INTERGENIC	---	---
SNP_A-1509427	rs1321257	6	1.56	±	0.80	Yes	33%	A+/G	1	q42.13	228371935	+	INTRONIC	GALNT2	Polypeptide N-acetylgalactosaminyltransferase 2 (EC 2.4.1.41) (Protein-UDP acetylgalactosaminyltransferase 2) (UDP- GalNAc:polypeptide N-acetylgalactosaminyltransferase 2) (Polypeptide GalNAc transferase 2) (GalNAc-T2) (pp-GaNTase 2) [Contains: Polypeptid [Source:Uniprot/SWISSPROT;Acc:Q10471]
SNP_A-1509429	rs726432	8	1.91	±	0.65	Yes	100%	A+/G	9	q21.33	86437268	-	INTERGENIC	---	---
SNP_A-1509430	rs722248	7	1.68	±	0.47	Yes	71%	C/T+	12	p12.1	22258340	-	INTRONIC	ST8SIA1	Alpha-N-acetylneuraminide alpha-2,8-sialyltransferase (EC 2.4.99.8) (Ganglioside GD3 synthase) (Ganglioside GT3 synthase) (Alpha-2,8- sialyltransferase 8A) (ST8Sia I). [Source:Uniprot/SWISSPROT;Acc:Q92185]
SNP_A-1509435	rs1882257	1	1.20			No	---	A/G	3	q26.31	172933446	-	INTRONIC	PLD1	Phospholipase D1 (EC 3.1.4.4) (PLD 1) (Choline phosphatase 1) (Phosphatidylcholine-hydrolyzing phospholipase D1) (hPLD1). [Source:Uniprot/SWISSPROT;Acc:Q13393]
SNP_A-1509439	rs718612	2	1.37	±	0.48	Yes	50%	A/G+	3	q21.3	130171324	-	INTRONIC	OR7E86P.	Seven transmembrane helix receptor. [Source:Uniprot/SPTREMBL;Acc:Q8NHC0]
SNP_A-1509440	rs546400	1	1.94			Yes	100%	A+/G	13	q33.1	101492308	-	INTRONIC	FGF14	Fibroblast growth factor 14 (FGF-14) (Fibroblast growth factor homologous factor 4) (FHF-4). [Source:Uniprot/SWISSPROT;Acc:Q92915]
SNP_A-1509441	rs1822300	10	1.26	±	0.22	Yes	20%	G+/T	2	p23.3	24578289	+	INTRONIC	NCOA1	Nuclear receptor coactivator 1 (EC 2.3.1.48) (NCoA-1) (Steroid receptor coactivator 1) (SRC-1) (RIP160) (Protein Hin-2) (Renal carcinoma antigen NY-REN-52). [Source:Uniprot/SWISSPROT;Acc:Q15788]
SNP_A-1509442	rs2396297	2	1.13	±	0.19	No	---	A/C	2	q36.3	226694218	-	INTERGENIC	---	---
SNP_A-1509444	rs723606	2	2.77	±	0.60	Yes	100%	A/G	2	q33.3	206876408	+	INTRONIC	ZDBF2	DBF4-type zinc finger-containing protein 2. [Source:Uniprot/SWISSPROT;Acc:Q9HCK1]
SNP_A-1509450	rs457263	1	1.29			No	---	G/T	5	p15.31	6073418	+	INTERGENIC	---	---
SNP_A-1509452	rs1405140	1	1.02			No	---	C/G	2	q37.1	235212174	+	INTERGENIC	---	---
SNP_A-1509455	rs1376755	2	1.06	±	0.09	No	---	A/G	2	q24.2	161300319	+	INTERGENIC	---	---
SNP_A-1509458	rs1989565	5	1.15	±	0.13	No	---	A/G	14	q32.32	102931946	+	INTRONIC	MARK3	MAP/microtubule affinity-regulating kinase 3 (EC 2.7.11.1) (Cdc25C- associated protein kinase 1) (cTAK1) (C-TAK1) (Serine/threonine protein kinase p78) (Ser/Thr protein kinase PAR-1) (Protein kinase STK10). [Source:Uniprot/SWISSPROT;Acc:P27448]
SNP_A-1509461	rs722479	7	1.09	±	0.04	No	---	A/T	14	q31.3	88711091	-	INTRONIC	FOXN3	Forkhead box protein N3 (Checkpoint suppressor 1). [Source:Uniprot/SWISSPROT;Acc:O00409]
SNP_A-1509466	rs1894984	1	1.71			Yes	100%	A+/G	12	p13.2	12334440	-	INTERGENIC	---	---
SNP_A-1509468	rs764187	1	1.33			No	---	C/G	14	q24.3	75063693	+	INTRONIC	BATF	Basic leucine zipper transcriptional factor ATF-like (B-ATF) (SF-HT- activated gene 2 protein) (SFA-2). [Source:Uniprot/SWISSPROT;Acc:Q16520]
SNP_A-1509475	rs2370371	6	1.55	±	0.39	Yes	67%	C/T	8	q21.13	81210174	+	INTERGENIC	---	---
SNP_A-1509476	rs652373	4	1.30	±	0.23	Yes	25%	C+/T	10	q22.3	78713203	-	INTRONIC	KCNMA1	Calcium-activated potassium channel subunit alpha-1 (Calcium-activated potassium channel, subfamily M subunit alpha-1) (Maxi K channel) (MaxiK) (BK channel) (K(VCA)alpha) (BKCA alpha) (KCa1.1) (Slowpoke homolog) (Slo homolog) (Slo-alpha) (Slo1) (hSlo). [Source:Uniprot/SWISSPROT;Acc:Q12791]
SNP_A-1509479	rs451194	5	1.77	±	0.72	Yes	60%	A/G	3	q26.31	172771941	-	INTERGENIC	---	---
SNP_A-1509482	rs1414458	1	1.70			Yes	100%	C/T+	10	p12.1	25068741	+	INTERGENIC	---	---
SNP_A-1509484	rs1440087	4	1.41	±	0.20	Yes	75%	C+/G	2	q33.1	198579721	-	INTRONIC	PLCL1	Inactive phospholipase C-like protein 1 (PLC-L1) (Phospholipase C- deleted in lung carcinoma) (Phospholipase C-related but catalytically inactive protein) (PRIP). [Source:Uniprot/SWISSPROT;Acc:Q15111]
SNP_A-1509486	rs2150999	5	2.71	±	0.36	Yes	100%	C/T+	9	p21.3	20780622	+	INTRONIC	KIAA1797	Uncharacterized protein KIAA1797. [Source:Uniprot/SWISSPROT;Acc:Q5VW36]
SNP_A-1509488	rs2391376	1	1.00			No	---	C/G	13	q33.3	106199369	+	INTERGENIC	---	---
SNP_A-1509489	rs3843287	4	1.47	±	0.53	Yes	50%	A+/G	1	q25.3	180759210	+	INTRONIC	RGSL1	Regulator of G protein signaling protein. [Source:Uniprot/SPTREMBL;Acc:Q86UV0]
SNP_A-1509491	rs3886571	2	5.96	±	1.39	Yes	100%	A+/C	1	q43	240113323	-	INTRONIC	EXO1	Exonuclease 1 (EC 3.1.-.-) (hExo1) (Exonuclease I) (hExoI). [Source:Uniprot/SWISSPROT;Acc:Q9UQ84]
SNP_A-1509495	rs952218	5	2.09	±	1.20	Yes	60%	A/G	12	q15	67054606	-	INTERGENIC	---	---
SNP_A-1509496	rs1468339	1	1.13			No	---	C/T	7	q21.3	97825437	+	INTRONIC	BAIAP2L1	Brain-specific angiogenesis inhibitor 1-associated protein 2-like protein 1 (BAI1-associated protein 2-like protein 1). [Source:Uniprot/SWISSPROT;Acc:Q9UHR4]
SNP_A-1509498	rs433325	1	1.00			No	---	C/T	16	q23.3	82362266	+	INTRONIC	CDH13	Cadherin-13 precursor (Truncated cadherin) (T-cadherin) (T-cad) (Heart cadherin) (H-cadherin) (P105). [Source:Uniprot/SWISSPROT;Acc:P55290]
SNP_A-1509500	rs1962252	1	1.00			No	---	A/G	6	q12	66562884	-	INTERGENIC	---	---
SNP_A-1509502	rs712984	9	1.20	±	0.19	Yes	11%	C/T	3	q22.1	132131488	-	INTRONIC	ATP2C1	Calcium-transporting ATPase type 2C member 1 (EC 3.6.3.8) (ATPase 2C1) (ATP-dependent Ca(2+) pump PMR1). [Source:Uniprot/SWISSPROT;Acc:P98194]
SNP_A-1509503	rs2010281	5	1.42	±	0.28	Yes	60%	A+/G	14	q32.32	102932075	+	INTRONIC	MARK3	MAP/microtubule affinity-regulating kinase 3 (EC 2.7.11.1) (Cdc25C- associated protein kinase 1) (cTAK1) (C-TAK1) (Serine/threonine protein kinase p78) (Ser/Thr protein kinase PAR-1) (Protein kinase STK10). [Source:Uniprot/SWISSPROT;Acc:P27448]
SNP_A-1509504	rs1995165	2	1.47	±	0.67	Yes	50%	G/T+	15	q14	33802428	+	INTERGENIC	---	---
SNP_A-1509507	rs1408114	1	1.50			Yes	100%	A/G+	9	q32	115782712	+	INTRONIC	ZNF618	Zinc finger protein 618. [Source:Uniprot/SWISSPROT;Acc:Q5T7W0]
SNP_A-1509508	rs1074389	4	1.01	±	0.01	No	---	G/T	7	q21.11	79831192	+	INTERGENIC	---	---
SNP_A-1509509	rs727668	3	1.15	±	0.10	No	---	C/T	1	p36.21	14259721	+	INTRONIC	Z99291.1	---
SNP_A-1509513	rs2072541	1	1.02			No	---	A/G	12	p12.3	15569405	+	INTRONIC	PTPRO	Receptor-type tyrosine-protein phosphatase O precursor (EC 3.1.3.48) (Glomerular epithelial protein 1) (Protein tyrosine phosphatase U2) (PTPase U2) (PTP-U2). [Source:Uniprot/SWISSPROT;Acc:Q16827]
SNP_A-1509514	rs1377580	1	1.00			No	---	C/T	11	q22.1	99371373	+	INTRONIC	CNTN5	Contactin-5 precursor (Neural recognition molecule NB-2) (hNB-2). [Source:Uniprot/SWISSPROT;Acc:O94779]
SNP_A-1509518	rs721407	1	2.18			Yes	100%	C/G+	10	q26.11	119258417	-	INTERGENIC	---	---
SNP_A-1509524	rs967899	1	1.01			No	---	G/T	16	q21	59098498	+	INTERGENIC	---	---
SNP_A-1509525	rs723854	4	2.68	±	0.46	Yes	100%	C/G	1	q31.2	190777635	+	INTERGENIC	---	---
SNP_A-1509526	rs1788570	2	1.21	±	0.30	Yes	50%	C+/G	18	q22.3	70068071	-	DOWNSTREAM	CYB5A	Cytochrome b5. [Source:Uniprot/SWISSPROT;Acc:P00167]
SNP_A-1509528	rs1405467	2	9.23	±	3.56	Yes	100%	C/T+	12	q14.3	65842386	-	INTERGENIC	---	---
SNP_A-1509529	rs721175	8	1.80	±	0.37	Yes	88%	C/T+	7	q21.13	90256339	-	INTRONIC	PFTK1	Serine/threonine-protein kinase PFTAIRE-1 (EC 2.7.11.22). [Source:Uniprot/SWISSPROT;Acc:O94921]
SNP_A-1509532	rs895355	1	1.03			No	---	A/G	19	q13.32	52822703	+	INTERGENIC	---	---
SNP_A-1509533	rs479033	1	1.30			No	---	G/T	10	q22.3	78713505	-	INTRONIC	KCNMA1	Calcium-activated potassium channel subunit alpha-1 (Calcium-activated potassium channel, subfamily M subunit alpha-1) (Maxi K channel) (MaxiK) (BK channel) (K(VCA)alpha) (BKCA alpha) (KCa1.1) (Slowpoke homolog) (Slo homolog) (Slo-alpha) (Slo1) (hSlo). [Source:Uniprot/SWISSPROT;Acc:Q12791]
SNP_A-1509536	rs718614	5	2.45	±	1.35	Yes	100%	A/G+	3	q21.3	130171278	-	INTRONIC	OR7E86P.	Seven transmembrane helix receptor. [Source:Uniprot/SPTREMBL;Acc:Q8NHC0]
SNP_A-1509538	rs1382600	1	1.00			No	---	C/T	1	p35.1	34347278	+	INTRONIC	CSMD2	CUB and sushi domain-containing protein 2 (CUB and sushi multiple domains protein 2). [Source:Uniprot/SWISSPROT;Acc:Q7Z408]
SNP_A-1509539	rs1414459	1	1.13			No	---	A/C	10	p12.1	25068798	+	INTERGENIC	---	---
SNP_A-1509541	rs910652	7	1.95	±	0.56	Yes	86%	A/G+	20	p13	3675970	-	INTRONIC	HSPA12B	Heat shock 70 kDa protein 12B. [Source:Uniprot/SWISSPROT;Acc:Q96MM6]
SNP_A-1509542	rs1491192	4	1.70	±	0.49	Yes	75%	A+/G	10	q26.3	133792769	+	INTRONIC	JAKMIP3	Janus kinase and microtubule-interacting protein 3 (Neuroendocrine long coiled-coil protein 2). [Source:Uniprot/SWISSPROT;Acc:Q5VZ66]
SNP_A-1509544	rs1569095	4	1.33	±	0.29	Yes	50%	C/T	7	p12.3	48514579	+	INTRONIC	ABCA13	ATP-binding cassette sub-family A member 13. [Source:Uniprot/SWISSPROT;Acc:Q86UQ4]
SNP_A-1509546	rs1006237	5	1.31	±	0.18	Yes	20%	A/G+	14	q22.1	52071054	-	INTRONIC	TXNDC16	Thioredoxin domain-containing protein 16 precursor. [Source:Uniprot/SWISSPROT;Acc:Q9P2K2]
SNP_A-1509549	rs2009487	1	1.00			No	---	C/T	11	q22.2	102003486	-	UPSTREAM	MMP20	Matrix metalloproteinase-20 precursor (EC 3.4.24.-) (MMP-20) (Enamel metalloproteinase) (Enamelysin). [Source:Uniprot/SWISSPROT;Acc:O60882]
SNP_A-1509550	rs1861415	5	4.90	±	2.33	Yes	100%	C/T	2	p16.1	58707062	-	INTERGENIC	---	---
SNP_A-1509551	rs2377630	10	2.32	±	1.11	Yes	80%	C/G+	10	q11.22	49811010	-	INTRONIC	C10orf64	Uncharacterized protein C10orf64. [Source:Uniprot/SWISSPROT;Acc:Q6ZS81]
SNP_A-1509554	rs468501	12	1.27	±	0.30	Yes	25%	C/T	5	q21.1	102193973	+	INTERGENIC	---	---
SNP_A-1509562	---	1	1.00			No	---	C/T	---	---	---	---	---	---	---
SNP_A-1509563	rs1590367	2	1.00	±	0.00	No	---	A/T	9	q32	115847874	+	INTRONIC	ZNF618	Zinc finger protein 618. [Source:Uniprot/SWISSPROT;Acc:Q5T7W0]
SNP_A-1509564	rs953570	1	1.25			No	---	A/T	18	q21.1	43988463	-	INTERGENIC	---	---
SNP_A-1509566	rs560098	3	1.19	±	0.18	No	---	A/G	18	p11.23	7465949	-	INTERGENIC	---	---
SNP_A-1509573	rs2309839	5	2.44	±	1.53	Yes	80%	G/T+	9	q21.12	72869057	+	INTRONIC	TRPM3	Transient receptor potential cation channel subfamily M member 3 (Long transient receptor potential channel 3) (LTrpC3) (Melastatin-2) (MLSN2). [Source:Uniprot/SWISSPROT;Acc:Q9HCF6]
SNP_A-1509575	rs2056443	5	2.92	±	0.22	Yes	100%	A/G+	13	q12.3	30803942	-	3PRIME_UTR	B3GALTL	Beta-1,3-glucosyltransferase (EC 2.4.1.-) (Beta3Glc-T) (Beta-3- glycosyltransferase-like). [Source:Uniprot/SWISSPROT;Acc:Q6Y288]
SNP_A-1509576	rs2215949	1	1.00			No	---	C/G	7	p21.3	12959315	-	INTERGENIC	---	---
SNP_A-1509580	rs1112847	1	1.00			No	---	A/G	6	q22.33	130376802	-	UPSTREAM	L3MBTL3	Lethal(3)malignant brain tumor-like 3 protein (L(3)mbt-like 3 protein) (H-l(3)mbt-like protein). [Source:Uniprot/SWISSPROT;Acc:Q96JM7]
SNP_A-1509581	rs719223	1	1.14			No	---	C/T	13	q31.3	93532937	+	INTRONIC	GPC6	Glypican-6 precursor [Contains: Secreted glypican-6]. [Source:Uniprot/SWISSPROT;Acc:Q9Y625]
SNP_A-1509584	rs956101	1	1.27			No	---	A/G	17	p13.2	6227250	+	INTERGENIC	---	---
SNP_A-1509591	rs2011728	9	1.51	±	0.33	Yes	56%	A/T+	3	p26.1	7535811	-	INTRONIC	GRM7	Metabotropic glutamate receptor 7 precursor (mGluR7). [Source:Uniprot/SWISSPROT;Acc:Q14831]
SNP_A-1509592	rs1911544	1	1.01			No	---	A/G	2	p22.3	34997368	-	INTRONIC	SLC30A6	Zinc transporter 6 (ZnT-6) (Solute carrier family 30 member 6). [Source:Uniprot/SWISSPROT;Acc:Q6NXT4]
SNP_A-1509594	rs1111766	6	2.21	±	0.45	Yes	100%	C/T+	9	p21.3	20543571	+	INTRONIC	MLLT3	Protein AF-9 (ALL1 fused gene from chromosome 9 protein) (Myeloid/lymphoid or mixed-lineage leukemia translocated to chromosome 3 protein) (YEATS domain-containing protein 3). [Source:Uniprot/SWISSPROT;Acc:P42568]
SNP_A-1509595	rs2030171	3	1.29	±	0.16	Yes	33%	A/G+	2	q32.2	191577408	+	INTRONIC	STAT1	Signal transducer and activator of transcription 1-alpha/beta (Transcription factor ISGF-3 components p91/p84). [Source:Uniprot/SWISSPROT;Acc:P42224]
SNP_A-1509602	rs2009489	1	1.19			No	---	C/T	11	q22.2	102003421	-	UPSTREAM	MMP20	Matrix metalloproteinase-20 precursor (EC 3.4.24.-) (MMP-20) (Enamel metalloproteinase) (Enamelysin). [Source:Uniprot/SWISSPROT;Acc:O60882]
SNP_A-1509603	rs1038553	2	1.20	±	0.13	No	---	A/G	15	q21.3	51466413	+	INTERGENIC	---	---
SNP_A-1509605	rs1401527	1	1.09			No	---	C/G	22	q12.1	25940680	-	INTRONIC	TUBA8	Tubulin alpha-8 chain (Alpha-tubulin 8) (Tubulin alpha chain-like 2). [Source:Uniprot/SWISSPROT;Acc:Q9NY65]
SNP_A-1509611	rs2389530	2	4.29	±	2.37	Yes	100%	A/G	13	q32.1	95348755	+	INTRONIC	UGCGL2	UDP-glucose:glycoprotein glucosyltransferase 2 precursor (EC 2.4.1.-) (UDP-glucose ceramide glucosyltransferase-like 1) (UDP-- Glc:glycoprotein glucosyltransferase 2) (HUGT2). [Source:Uniprot/SWISSPROT;Acc:Q9NYU1]
SNP_A-1509613	rs726711	7	1.36	±	0.23	Yes	57%	C/T	3	q28	189756637	-	INTRONIC	LPP	Lipoma-preferred partner (LIM domain-containing preferred translocation partner in lipoma). [Source:Uniprot/SWISSPROT;Acc:Q93052]
SNP_A-1509614	rs965561	4	2.05	±	1.34	Yes	50%	C/T	5	q33.2	152398060	-	INTERGENIC	---	---
SNP_A-1509615	rs1011468	9	1.25	±	0.13	Yes	22%	C+/T	7	q22.2	104401027	-	INTRONIC	AP4M1	AP-4 complex subunit mu-1 (Adapter-related protein complex 4 mu-1 subunit) (Mu subunit of AP-4) (AP-4 adapter complex mu subunit) (Mu- adaptin-related protein 2) (Mu4-adaptin) (mu-ARP2) (mu4). [Source:Uniprot/SWISSPROT;Acc:O00189]
SNP_A-1509616	rs955323	4	1.35	±	0.48	Yes	25%	A/G+	1	q32.1	202601388	+	INTERGENIC	---	---
SNP_A-1509618	rs1394764	1	1.00			No	---	C/T	3	p24.2	24380054	+	INTRONIC	THRB	Thyroid hormone receptor beta (Nuclear receptor subfamily 1 group A member 2). [Source:Uniprot/SWISSPROT;Acc:P10828]
SNP_A-1509621	rs430114	1	1.00			No	---	C/T	20	q13.12	44619804	+	DOWNSTREAM	SLC13A3	Solute carrier family 13 member 3 (Sodium-dependent high-affinity dicarboxylate transporter 2) (Na(+)/dicarboxylate cotransporter 3) (NaDC-3) (hNaDC3). [Source:Uniprot/SWISSPROT;Acc:Q8WWT9]
SNP_A-1509623	rs1423399	1	1.35			No	---	C/T	5	p13.1	41160829	+	INTERGENIC	---	---
SNP_A-1509626	rs1568391	9	2.19	±	0.30	Yes	100%	G/T+	16	q24.1	84512805	+	3PRIME_UTR	IRF8	Interferon regulatory factor 8 (IRF-8) (Interferon consensus sequence- binding protein) (ICSBP). [Source:Uniprot/SWISSPROT;Acc:Q02556]
SNP_A-1509627	rs3901894	6	1.14	±	0.07	No	---	C/G	13	q32.1	95204126	-	INTRONIC	DNAJC3	DnaJ homolog subfamily C member 3 precursor (Interferon-induced, double-stranded RNA-activated protein kinase inhibitor) (Protein kinase inhibitor p58) (Protein kinase inhibitor of 58 kDa). [Source:Uniprot/SWISSPROT;Acc:Q13217]
SNP_A-1509628	rs1392913	1	1.47			Yes	100%	A/G+	6	q13	74510377	-	INTRONIC	CD109	CD109 antigen precursor (p180) (150 KDa TGF-beta-1-binding protein) (r150) (Platelet-specific Gov antigen) (C3 and PZP-like alpha-2- macroglobulin domain-containing protein 7). [Source:Uniprot/SWISSPROT;Acc:Q6YHK3]
SNP_A-1509629	rs1357659	9	1.13	±	0.14	Yes	11%	A/C+	1	p21.1	105828854	-	INTERGENIC	---	---
SNP_A-1509631	rs2212863	1	1.07			No	---	G/T	21	q21.1	19134563	+	INTERGENIC	---	---
SNP_A-1509632	rs4075882	13	4.60	±	4.51	Yes	92%	C/G+	4	q26	115461164	+	INTERGENIC	---	---
SNP_A-1509633	rs1112880	1	1.23			No	---	C/T	4	q21.21	82233908	+	INTRONIC	PRKG2	cGMP-dependent protein kinase 2 (EC 2.7.11.12) (CGK 2) (cGKII) (Type II cGMP-dependent protein kinase). [Source:Uniprot/SWISSPROT;Acc:Q13237]
SNP_A-1509635	rs2340603	1	1.00			No	---	A/G	22	q13.33	48920940	+	INTRONIC	MOV10L1	Putative helicase Mov10l1 (EC 3.6.1.-) (Moloney leukemia virus 10-like protein 1) (MOV10-like 1). [Source:Uniprot/SWISSPROT;Acc:Q9BXT6]
SNP_A-1509639	rs717208	2	1.03	±	0.05	No	---	A/G	6	p22.3	20345022	+	INTERGENIC	---	---
SNP_A-1509640	rs4131688	1	1.41			Yes	100%	C+/G	1	q23.3	161176593	-	INTERGENIC	---	---
SNP_A-1509642	rs2367737	1	1.16			No	---	C/G	7	q21.11	81162322	+	INTERGENIC	---	---
SNP_A-1509643	rs1561296	3	1.20	±	0.08	No	---	C/T	2	q33.1	201016362	+	INTRONIC	AC012459.7	SPATS2-like protein (DNA polymerase-transactivated protein 6). [Source:Uniprot/SWISSPROT;Acc:Q9NUQ6]
SNP_A-1509646	rs1453317	7	1.18	±	0.12	No	---	G/T	2	q23.1	148806584	-	INTRONIC	MBD5	Methyl-CpG-binding domain protein 5 (Methyl-CpG-binding protein MBD5). [Source:Uniprot/SWISSPROT;Acc:Q9P267]
SNP_A-1509649	rs1406227	2	1.30	±	0.33	Yes	50%	A+/C	15	q22.2	60246906	+	UPSTREAM	FAM148B	Nuclear-localized factor 2 (Protein FAM148B). [Source:Uniprot/SWISSPROT;Acc:A6NLJ0]
SNP_A-1509650	rs2325123	1	1.00			No	---	G/T	13	q21.33	67756047	+	INTERGENIC	---	---
SNP_A-1509652	rs916197	2	1.86	±	0.61	Yes	100%	C/T	4	p16.2	3498460	+	INTRONIC	LRPAP1	Alpha-2-macroglobulin receptor-associated protein precursor (Alpha-2- MRAP) (Low density lipoprotein receptor-related protein-associated protein 1) (RAP). [Source:Uniprot/SWISSPROT;Acc:P30533]
SNP_A-1509653	rs725937	2	1.12	±	0.12	No	---	C/T	5	q33.1	151036904	+	INTRONIC	SPARC	SPARC precursor (Secreted protein acidic and rich in cysteine) (Osteonectin) (ON) (Basement-membrane protein 40) (BM-40). [Source:Uniprot/SWISSPROT;Acc:P09486]
SNP_A-1509654	rs958373	2	1.00	±	0.00	No	---	C/G	13	q31.3	89082589	+	INTERGENIC	---	---
SNP_A-1509658	rs766653	1	1.00			No	---	C/T	7	p21.3	10647188	+	INTERGENIC	---	---
SNP_A-1509666	rs726712	11	1.08	±	0.07	No	---	A/G	3	q28	189756669	-	INTRONIC	LPP	Lipoma-preferred partner (LIM domain-containing preferred translocation partner in lipoma). [Source:Uniprot/SWISSPROT;Acc:Q93052]
SNP_A-1509671	rs1954026	1	1.54			Yes	100%	C/T+	14	q21.1	37625179	-	INTERGENIC	---	---
SNP_A-1509672	rs327543	1	1.92			Yes	100%	G/T+	12	p12.2	21166718	-	INTERGENIC	---	---
SNP_A-1509677	rs484074	1	1.99			Yes	100%	A+/G	8	p23.1	8643892	-	INTERGENIC	---	---
SNP_A-1509683	rs2380165	2	1.16	±	0.14	No	---	A/G	15	q26.1	89141999	+	INTRONIC	BLM	Bloom syndrome protein (EC 3.6.1.-) (RecQ protein-like 3) (DNA helicase, RecQ-like type 2). [Source:Uniprot/SWISSPROT;Acc:P54132]
SNP_A-1509684	rs1422004	8	1.37	±	0.35	Yes	25%	C/G	5	q21.3	108680199	-	INTERGENIC	---	---
SNP_A-1509686	rs26956	2	1.57	±	0.43	Yes	50%	A+/C	5	q12.1	59826742	+	INTERGENIC	---	---
SNP_A-1509691	rs1368800	12	1.27	±	0.27	Yes	33%	C/G+	15	q14	37014936	-	INTERGENIC	---	---
SNP_A-1509692	rs719737	4	4.88	±	2.90	Yes	100%	C/T	13	q34	109148350	+	INTERGENIC	---	---
SNP_A-1509698	rs1354115	1	1.43			Yes	100%	A+/C	9	p24.2	2973774	+	INTERGENIC	---	---
SNP_A-1509699	rs1587108	3	1.14	±	0.12	No	---	A/G	15	q26.3	99824348	+	INTRONIC	PCSK6	Proprotein convertase subtilisin/kexin type 6 precursor (EC 3.4.21.-) (Paired basic amino acid cleaving enzyme 4) (Subtilisin/kexin-like protease PACE4) (Subtilisin-like proprotein convertase 4) (SPC4). [Source:Uniprot/SWISSPROT;Acc:P29122]
SNP_A-1509700	rs1415476	2	1.47	±	0.57	Yes	50%	C+/T	9	p22.3	16577648	+	INTRONIC	BNC2	Zinc finger protein basonuclin-2. [Source:Uniprot/SWISSPROT;Acc:Q6ZN30]
SNP_A-1509703	rs1902765	1	1.00			No	---	A/C	12	q13.13	50938088	-	INTRONIC	AC021066.37	Uncharacterized protein ENSP00000257935 (Fragment). [Source:Uniprot/SPTREMBL;Acc:A6NCN2]
SNP_A-1509704	rs2350791	1	1.00			No	---	A/G	6	q22.1	115895494	+	INTERGENIC	---	---
SNP_A-1509707	rs2380575	2	1.18	±	0.11	No	---	C/T	8	q13.3	70795945	-	INTRONIC	SLCO5A1	Solute carrier organic anion transporter family member 5A1 (Solute carrier family 21 member 15) (Organic anion transporter polypeptide- related protein 4) (OATP-RP4) (OATPRP4). [Source:Uniprot/SWISSPROT;Acc:Q9H2Y9]
SNP_A-1509713	rs2899000	9	1.36	±	0.21	Yes	56%	C/T+	15	q15.1	38874966	+	INTRONIC	DNAJC17	DnaJ homolog subfamily C member 17. [Source:Uniprot/SWISSPROT;Acc:Q9NVM6]
SNP_A-1509717	rs717289	1	1.34			No	---	A/G	6	q14.3	85962027	+	INTERGENIC	---	---
SNP_A-1509720	rs2143389	1	1.79			Yes	100%	C+/T	6	q16.1	97529402	+	INTRONIC	KLHL32	Kelch-like protein 32 (BTB and kelch domain-containing protein 5). [Source:Uniprot/SWISSPROT;Acc:Q96NJ5]
SNP_A-1509721	rs1508208	1	4.95			Yes	100%	A/G	3	p22.1	42478538	+	INTERGENIC	---	---
SNP_A-1509722	rs1262271	4	2.53	±	1.04	Yes	75%	A/G	14	q23.3	64779875	+	INTERGENIC	---	---
SNP_A-1509728	rs952700	1	1.11			No	---	C/T	11	q22.1	99090946	-	INTERGENIC	---	---
SNP_A-1509731	rs771166	5	3.18	±	1.22	Yes	100%	C/T+	2	p25.2	6878148	+	INTERGENIC	---	---
SNP_A-1509735	rs271858	1	1.01			No	---	C/G	6	q21	105058568	+	INTERGENIC	---	---
SNP_A-1509738	rs723855	7	1.15	±	0.18	Yes	14%	A+/G	21	q11.2	14771745	+	INTERGENIC	---	---
SNP_A-1509740	rs2088184	8	1.11	±	0.08	No	---	G/T	11	p15.1	18500429	-	INTRONIC	TSG101	Tumor susceptibility gene 101 protein. [Source:Uniprot/SWISSPROT;Acc:Q99816]
SNP_A-1509746	rs1005706	7	1.49	±	0.55	Yes	43%	G/T	3	q23	141534436	+	INTRONIC	CLSTN2	Calsyntenin-2 precursor (Alcadein-gamma) (Alc-gamma). [Source:Uniprot/SWISSPROT;Acc:Q9H4D0]
SNP_A-1509747	rs290024	2	1.48	±	0.36	Yes	50%	A/C+	2	p12	77478908	-	INTRONIC	LRRTM4	Leucine-rich repeat transmembrane neuronal protein 4 precursor. [Source:Uniprot/SWISSPROT;Acc:Q86VH4]
SNP_A-1509748	rs1451634	1	1.51			Yes	100%	C/T+	4	q31.3	151884547	+	INTRONIC	LRBA	Lipopolysaccharide-responsive and beige-like anchor protein (CDC4-like protein) (Beige-like protein). [Source:Uniprot/SWISSPROT;Acc:P50851]
SNP_A-1509750	rs864736	2	1.20	±	0.16	No	---	A/C	1	q41	213216883	+	INTERGENIC	---	---
SNP_A-1509751	rs1367972	6	1.74	±	0.61	Yes	67%	C/T	8	q12.2	62166007	-	INTERGENIC	---	---
SNP_A-1509752	rs1856203	3	1.56	±	0.46	Yes	67%	C/T+	9	q31.3	113532633	+	INTRONIC	C9orf84	Uncharacterized protein C9orf84. [Source:Uniprot/SWISSPROT;Acc:Q5VXU9]
SNP_A-1509757	rs895455	2	1.16	±	0.17	No	---	C/T	15	q25.1	78368329	-	INTERGENIC	---	---
SNP_A-1509758	rs1398373	1	1.58			Yes	100%	A+/G	12	p11.22	28710301	-	INTERGENIC	---	---
SNP_A-1509763	rs1441188	1	1.00			No	---	C/G	1	q23.3	162057571	+	INTERGENIC	---	---
SNP_A-1509765	rs35759	1	1.00			No	---	A/C	12	q23.2	101478025	+	INTERGENIC	---	---
SNP_A-1509766	rs763716	1	1.09			No	---	A/G	5	p15.33	3582185	+	INTERGENIC	---	---
SNP_A-1509767	rs171953	8	1.37	±	0.25	Yes	25%	A+/G	19	q13.33	56007636	+	INTERGENIC	---	---
SNP_A-1509770	rs1355417	1	1.02			No	---	C/T	2	q24.3	167465334	-	UPSTREAM	XIRP2	Xin actin-binding repeat-containing protein 2 (Cardiomyopathy- associated protein 3) (Beta-xin). [Source:Uniprot/SWISSPROT;Acc:A4UGR9]
SNP_A-1509773	rs1584164	1	1.13			No	---	A/C	5	q12.3	63751672	+	INTERGENIC	---	---
SNP_A-1509774	rs2077667	1	1.00			No	---	A/T	10	p15.1	4501533	+	INTERGENIC	---	---
SNP_A-1509776	rs763386	3	1.34	±	0.44	Yes	33%	A/G	7	q22.3	106983959	-	INTRONIC	AP4M1	AP-4 complex subunit mu-1 (Adapter-related protein complex 4 mu-1 subunit) (Mu subunit of AP-4) (AP-4 adapter complex mu subunit) (Mu- adaptin-related protein 2) (Mu4-adaptin) (mu-ARP2) (mu4). [Source:Uniprot/SWISSPROT;Acc:O00189]
SNP_A-1509778	rs1022109	9	8.71	±	4.95	Yes	100%	C/G+	3	p14.1	68578614	-	INTRONIC	FAM19A1	Protein FAM19A1 precursor (Chemokine-like protein TAFA-1). [Source:Uniprot/SWISSPROT;Acc:Q7Z5A9]
SNP_A-1509782	rs1368802	10	1.36	±	0.24	Yes	60%	A/G	15	q14	37014833	-	INTERGENIC	---	---
SNP_A-1509784	rs1421883	2	1.30	±	0.32	Yes	50%	C/T+	5	q23.2	121563038	-	INTERGENIC	---	---
SNP_A-1509786	rs876619	1	1.27			No	---	G/T	16	q13	54841035	-	INTRONIC	GNAO1	Guanine nucleotide-binding protein G(o) subunit alpha. [Source:Uniprot/SWISSPROT;Acc:P09471]
SNP_A-1509793	rs1925481	2	1.35	±	0.50	Yes	50%	A+/G	9	p21.3	25099106	-	INTERGENIC	---	---
SNP_A-1509795	rs1417444	2	2.56	±	1.56	Yes	100%	C/T+	1	p31.1	70005171	-	INTRONIC	LRRC7	Leucine-rich repeat-containing protein 7 (Protein LAP1) (Densin-180). [Source:Uniprot/SWISSPROT;Acc:Q96NW7]
SNP_A-1509796	rs950064	1	1.29			No	---	C/T	13	q21.2	58410147	+	INTERGENIC	---	---
SNP_A-1509797	rs4131748	2	1.22	±	0.03	No	---	A/C	1	q41	219032097	+	INTRONIC	MOSC1	MOSC domain-containing protein 1, mitochondrial precursor (EC 1.-.-.-). [Source:Uniprot/SWISSPROT;Acc:Q5VT66]
SNP_A-1509798	rs2900156	3	1.10	±	0.09	No	---	A/G	9	q33.1	120585043	+	INTERGENIC	---	---
SNP_A-1509799	rs2891164	1	1.25			No	---	C/G	9	p21.3	21701735	+	INTERGENIC	---	---
SNP_A-1509801	rs1073232	2	1.59	±	0.83	Yes	50%	C/G+	3	q26.31	176610704	-	INTRONIC	NAALADL2	Inactive N-acetylated-alpha-linked acidic dipeptidase-like protein 2 (NAALADase L2). [Source:Uniprot/SWISSPROT;Acc:Q58DX5]
SNP_A-1509802	rs724622	1	1.12			No	---	A/G	14	q24.3	78070441	-	INTRONIC	NRXN3.	neurexin 3 isoform 1 precursor [Source:RefSeq_peptide;Acc:NP_004787]
SNP_A-1509803	rs2361074	1	1.41			Yes	100%	G/T+	16	p13.2	8435410	+	INTERGENIC	---	---
SNP_A-1509805	rs720505	1	1.00			No	---	C/T	1	p32.1	60450036	+	INTERGENIC	---	---
SNP_A-1509807	rs688293	1	1.28			No	---	A/T	12	q21.2	77261200	+	INTERGENIC	---	---
SNP_A-1509808	rs2348763	12	1.31	±	0.28	Yes	42%	A+/C	7	p21.3	7864240	+	INTRONIC	AC006465.3	---
SNP_A-1509815	rs934993	1	1.78			Yes	100%	A+/G	2	p25.2	4863959	-	INTERGENIC	---	---
SNP_A-1509816	rs1369922	1	1.00			No	---	C/T	16	q21	60458410	-	INTRONIC	CDH8	Cadherin-8 precursor. [Source:Uniprot/SWISSPROT;Acc:P55286]
SNP_A-1509817	rs162802	2	1.13	±	0.16	No	---	A/G	3	p26.1	7696613	-	INTRONIC	GRM7	Metabotropic glutamate receptor 7 precursor (mGluR7). [Source:Uniprot/SWISSPROT;Acc:Q14831]
SNP_A-1509820	rs1073926	5	1.76	±	0.63	Yes	60%	C/T+	1	p34.2	42033664	+	INTRONIC	HIVEP3	Transcription factor HIVEP3 (Human immunodeficiency virus type I enhancer-binding protein 3) (Kappa-B and V(D)J recombination signal sequences-binding protein) (Zinc finger protein ZAS3) (Kappa-binding protein 1) (KBP-1). [Source:Uniprot/SWISSPROT;Acc:Q5T1R4]
SNP_A-1509823	rs1374530	1	2.08			Yes	100%	A/G+	4	q24	106743426	-	INTRONIC	AC105391.1	Putative Rho guanine nucleotide exchange factor FLJ20184. [Source:Uniprot/SWISSPROT;Acc:Q9NXL2]
SNP_A-1509824	rs1391438	14	1.18	±	0.20	Yes	14%	A/G	4	q24	106371292	-	INTRONIC	TET2	Uncharacterized protein KIAA1546. [Source:Uniprot/SWISSPROT;Acc:Q6N021]
SNP_A-1509828	rs1353567	1	1.00			No	---	C/T	18	q12.3	37133506	-	INTERGENIC	---	---
SNP_A-1509833	rs965978	1	1.01			No	---	C/T	4	p15.2	26815558	-	DOWNSTREAM	AC024132.7	cDNA FLJ45721 fis, clone HCASM2007773. [Source:Uniprot/SPTREMBL;Acc:Q6ZS92]
SNP_A-1509834	rs763497	2	1.40	±	0.56	Yes	50%	C/T+	5	q23.1	121455129	-	INTERGENIC	---	---
SNP_A-1509838	rs721246	1	2.22			Yes	100%	G+/T	3	p12.1	86911024	-	INTERGENIC	---	---
SNP_A-1509839	rs2016056	1	1.59			Yes	100%	A/G+	13	q21.2	58410016	+	INTERGENIC	---	---
SNP_A-1509845	rs586774	1	1.00			No	---	A/G	18	q21.33	57831324	+	INTERGENIC	---	---
SNP_A-1509848	rs958840	1	1.00			No	---	G/T	7	q31.1	113391208	+	INTRONIC	AP4M1	AP-4 complex subunit mu-1 (Adapter-related protein complex 4 mu-1 subunit) (Mu subunit of AP-4) (AP-4 adapter complex mu subunit) (Mu- adaptin-related protein 2) (Mu4-adaptin) (mu-ARP2) (mu4). [Source:Uniprot/SWISSPROT;Acc:O00189]
SNP_A-1509850	rs955672	2	1.18	±	0.18	No	---	C/T	18	q12.2	34124047	+	INTERGENIC	---	---
SNP_A-1509852	rs1872602	3	1.03	±	0.05	No	---	G/T	2	p25.1	8479146	+	INTERGENIC	---	---
SNP_A-1509854	rs1040410	1	1.24			No	---	C/T	6	p22.3	15655455	-	INTRONIC	DTNBP1	Dysbindin (Dystrobrevin-binding protein 1) (Hermansky-Pudlak syndrome 7 protein homolog) (Hps7-like protein). [Source:Uniprot/SWISSPROT;Acc:Q96EV8]
SNP_A-1509856	rs976655	2	1.02	±	0.00	No	---	A/C	18	p11.31	3203337	-	INTRONIC	MYOM1	Myomesin-1 (Myomesin family member 1) (190 kDa titin-associated protein) (190 kDa connectin-associated protein). [Source:Uniprot/SWISSPROT;Acc:P52179]
SNP_A-1509860	rs1497965	1	1.36			No	---	A/G	18	q21.32	56740107	-	INTERGENIC	---	---
SNP_A-1509862	rs2394122	3	3.63	±	2.66	Yes	100%	A/G	6	p22.1	28766533	+	INTERGENIC	---	---
SNP_A-1509866	rs2008517	6	1.82	±	1.01	Yes	50%	C/T+	8	q13.3	72019074	-	INTERGENIC	---	---
SNP_A-1509868	rs922971	2	1.61	±	0.84	Yes	50%	A+/C	8	q23.2	110899285	-	INTERGENIC	---	---
SNP_A-1509869	rs718530	5	1.52	±	0.86	Yes	40%	C/T+	13	q14.12	45461654	+	INTRONIC	ZC3H13	Zinc finger CCCH domain-containing protein 13. [Source:Uniprot/SWISSPROT;Acc:Q5T200]
SNP_A-1509871	rs1391439	11	1.80	±	0.75	Yes	64%	C/T+	4	q24	106371091	-	INTRONIC	TET2	Uncharacterized protein KIAA1546. [Source:Uniprot/SWISSPROT;Acc:Q6N021]
SNP_A-1509873	rs219562	1	1.30			No	---	C/T	2	p24.1	21433617	-	INTERGENIC	---	---
SNP_A-1509875	rs761951	1	2.07			Yes	100%	A/C+	14	q24.1	68159239	-	INTRONIC	RAD51L1	DNA repair protein RAD51 homolog 2 (R51H2) (RAD51-like protein 1) (Rad51B). [Source:Uniprot/SWISSPROT;Acc:O15315]
SNP_A-1509876	rs965979	1	1.07			No	---	G/T	2	p16.1	57578895	-	INTERGENIC	---	---
SNP_A-1509878	rs459310	9	5.08	±	2.41	Yes	100%	A/G+	22	q12.2	28149081	+	INTERGENIC	---	---
SNP_A-1509879	rs1230151	1	1.99			Yes	100%	C+/T	4	q23	100094795	+	UPSTREAM	AC019131.7	Uncharacterized protein ENSP00000382134. [Source:Uniprot/SPTREMBL;Acc:A8MTS5]
SNP_A-1509881	rs2604308	2	3.46	±	3.22	Yes	50%	G/T+	8	p22	15721658	-	INTERGENIC	---	---
SNP_A-1509883	rs1074227	4	1.74	±	0.59	Yes	75%	C/T+	22	q13.32	47254622	+	INTERGENIC	---	---
SNP_A-1509884	rs2061565	1	1.00			No	---	C/T	8	q22.2	101071996	+	INTRONIC	RGS22	Regulator of G-protein signaling 22 (RGS22). [Source:Uniprot/SWISSPROT;Acc:Q8NE09]
SNP_A-1509890	rs1905762	1	1.00			No	---	G/T	9	p24.1	7703572	-	INTERGENIC	---	---
SNP_A-1509893	rs2886770	5	1.17	±	0.14	No	---	A/G	1	p31.3	63075374	+	INTRONIC	ATG4C	Cysteine protease ATG4C (EC 3.4.22.-) (Autophagy-related protein 4 homolog C) (Autophagin-3) (Autophagy-related cysteine endopeptidase 3) (AUT-like 3 cysteine endopeptidase). [Source:Uniprot/SWISSPROT;Acc:Q96DT6]
SNP_A-1509895	rs2254860	10	1.31	±	0.20	Yes	40%	C+/T	2	q13	112712281	-	INTRONIC	ZC3H8	Zinc finger CCCH domain-containing protein 8. [Source:Uniprot/SWISSPROT;Acc:Q8N5P1]
SNP_A-1509896	rs721049	10	7.87	±	4.48	Yes	100%	A+/T	14	q11.2	21434309	-	INTERGENIC	---	---
SNP_A-1509905	rs722202	1	1.67			Yes	100%	C+/T	5	p15.2	8693037	+	INTERGENIC	---	---
SNP_A-1509911	rs2017179	1	1.02			No	---	C/T	7	q22.1	103042380	+	INTRONIC	AP4M1	AP-4 complex subunit mu-1 (Adapter-related protein complex 4 mu-1 subunit) (Mu subunit of AP-4) (AP-4 adapter complex mu subunit) (Mu- adaptin-related protein 2) (Mu4-adaptin) (mu-ARP2) (mu4). [Source:Uniprot/SWISSPROT;Acc:O00189]
SNP_A-1509914	rs1113233	2	1.35	±	0.19	Yes	50%	C/T+	6	q16.1	97244293	+	INTERGENIC	---	---
SNP_A-1509915	rs1405735	2	1.24	±	0.34	Yes	50%	C/G+	2	q24.1	156942078	+	INTERGENIC	---	---
SNP_A-1509916	rs1506746	1	1.22			No	---	C/T	3	p14.2	62679220	-	INTRONIC	CADPS	Calcium-dependent secretion activator 1 (Calcium-dependent activator protein for secretion 1) (CAPS-1). [Source:Uniprot/SWISSPROT;Acc:Q9ULU8]
SNP_A-1509921	rs2009817	4	1.35	±	0.35	Yes	50%	C+/T	8	p22	15721394	-	INTERGENIC	---	---
SNP_A-1509925	rs897476	8	2.14	±	0.75	Yes	75%	C/T+	2	q35	219663337	-	INTRONIC	NHEJ1	Non-homologous end-joining factor 1 (Protein cernunnos) (XRCC4-like factor). [Source:Uniprot/SWISSPROT;Acc:Q9H9Q4]
SNP_A-1509926	rs1488173	6	3.25	±	0.92	Yes	100%	A+/T	3	q26.1	164207746	-	INTERGENIC	---	---
SNP_A-1509927	rs163235	2	1.64	±	0.04	Yes	100%	C+/G	16	p12.2	20558879	-	INTRONIC	ACSM1	Acyl-coenzyme A synthetase ACSM1, mitochondrial precursor (EC 6.2.1.2) (Acyl-CoA synthetase medium-chain family member 1) (Middle-chain acyl- CoA synthetase 1) (Butyrate--CoA ligase 1) (Butyryl coenzyme A synthetase 1) (Lipoate-activating enzyme). [Source:Uniprot/SWISSPROT;Acc:Q08AH1]
SNP_A-1509929	rs1551443	9	1.83	±	0.26	Yes	100%	C/T+	2	q32.3	191704763	+	INTRONIC	STAT4	Signal transducer and activator of transcription 4. [Source:Uniprot/SWISSPROT;Acc:Q14765]
SNP_A-1509937	rs1830642	1	1.11			No	---	C/T	6	q25.2	153005519	-	INTERGENIC	---	---
SNP_A-1509940	rs1961286	1	14.81			Yes	100%	C+/T	5	p13.3	29884103	-	INTERGENIC	---	---
SNP_A-1509942	rs719316	13	1.20	±	0.18	Yes	15%	A+/G	6	p22.3	16780739	-	INTRONIC	ATXN1	Ataxin-1 (Spinocerebellar ataxia type 1 protein). [Source:Uniprot/SWISSPROT;Acc:P54253]
SNP_A-1509944	rs1916503	6	1.17	±	0.20	Yes	33%	A+/G	10	q21.1	57119488	-	INTERGENIC	---	---
SNP_A-1509947	rs722203	1	1.39			Yes	100%	G/T+	5	p15.2	8692893	+	INTERGENIC	---	---
SNP_A-1509953	rs288463	4	1.13	±	0.07	No	---	A/C	11	p13	31020477	-	INTRONIC	AL135932.7	cDNA FLJ44078 fis, clone TESTI4039038. [Source:Uniprot/SPTREMBL;Acc:Q6ZU04]
SNP_A-1509957	rs2390590	1	1.02			No	---	C/T	4	q28.1	124969689	+	INTERGENIC	---	---
SNP_A-1509958	rs2327578	6	1.49	±	0.29	Yes	67%	C/T	6	q23.3	135371662	+	INTRONIC	HBS1L	HBS1-like protein (ERFS). [Source:Uniprot/SWISSPROT;Acc:Q9Y450]
SNP_A-1509959	rs950493	8	1.29	±	0.62	Yes	13%	C/T+	1	p36.31	6867391	+	INTRONIC	CAMTA1	Calmodulin-binding transcription activator 1. [Source:Uniprot/SWISSPROT;Acc:Q9Y6Y1]
SNP_A-1509963	rs727498	1	1.31			No	---	C/T	5	q13.2	72023985	+	INTERGENIC	---	---
SNP_A-1509964	rs722385	8	1.27	±	0.21	Yes	38%	A+/G	2	q32.1	185184295	-	INTRONIC	C2orf10	Zinc finger protein 804A. [Source:Uniprot/SWISSPROT;Acc:Q7Z570]
SNP_A-1509965	rs1401535	2	2.07	±	1.38	Yes	50%	C/T+	4	q28.1	125198112	+	INTERGENIC	---	---
SNP_A-1509966	rs1388959	4	1.17	±	0.31	Yes	25%	C/T+	8	q23.3	113540124	-	INTRONIC	CSMD3	CUB and sushi domain-containing protein 3 precursor (CUB and sushi multiple domains protein 3). [Source:Uniprot/SWISSPROT;Acc:Q7Z407]
SNP_A-1509972	rs857166	1	1.04			No	---	A/T	16	p13.12	13840395	-	INTERGENIC	---	---
SNP_A-1509974	rs372412	2	1.63	±	0.90	Yes	50%	C+/G	9	p23	11697012	-	INTERGENIC	---	---
SNP_A-1509975	rs956163	9	1.35	±	0.23	Yes	44%	C/T	14	q11.2	21395736	-	INTERGENIC	---	---
SNP_A-1509978	rs171546	2	1.17	±	0.24	No	---	A/C	5	q23.2	122278653	-	INTRONIC	SNX24	Sorting nexin-24. [Source:Uniprot/SWISSPROT;Acc:Q9Y343]
SNP_A-1509984	rs966087	9	1.31	±	0.25	Yes	22%	G/T	5	q23.2	126198809	-	INTRONIC	LMNB1	Lamin-B1. [Source:Uniprot/SWISSPROT;Acc:P20700]
SNP_A-1509988	rs1373965	1	1.07			No	---	A/C	5	q14.1	80997615	+	INTRONIC	SSBP2	Single-stranded DNA-binding protein 2 (Sequence-specific single- stranded-DNA-binding protein 2). [Source:Uniprot/SWISSPROT;Acc:P81877]
SNP_A-1509993	rs995191	7	2.60	±	0.81	Yes	86%	C+/T	5	q23.2	122141350	-	INTRONIC	SNX2	Sorting nexin-2 (Transformation-related gene 9 protein) (TRG-9). [Source:Uniprot/SWISSPROT;Acc:O60749]
SNP_A-1509997	rs1951614	7	1.26	±	0.12	Yes	14%	A/G+	14	q31.1	80741859	-	INTRONIC	GTF2A1	Transcription initiation factor IIA subunit 1 (General transcription factor IIA subunit 1) (TFIIA-42) (TFIIAL) [Contains: Transcription initiation factor IIA alpha chain (TFIIA p35 subunit); Transcription initiation factor IIA beta chain (TFIIA p19 subuni [Source:Uniprot/SWISSPROT;Acc:P52655]
SNP_A-1510004	rs1382553	2	1.01	±	0.02	No	---	A/C	3	p22.3	35068906	-	INTERGENIC	---	---
SNP_A-1510005	rs1824683	4	2.20	±	2.07	Yes	25%	C/T+	18	q21.1	42403918	+	INTRONIC	LOXHD1	Lipoxygenase homology domain-containing protein 1. [Source:Uniprot/SWISSPROT;Acc:Q8IVV2]
SNP_A-1510011	rs1408344	1	1.13			No	---	A/C	10	q24.31	102638774	+	INTERGENIC	---	---
SNP_A-1510012	rs479623	2	1.54	±	0.09	Yes	100%	C/T+	15	q14	32880524	+	INTERGENIC	---	---
SNP_A-1510013	rs2108389	9	1.59	±	0.72	Yes	56%	C/T+	19	p13.3	3542590	+	INTRONIC	RAX2	Retina and anterior neural fold homeobox protein 2 (Retina and anterior neural fold homeobox-like protein 1) (Q50-type retinal homeobox protein). [Source:Uniprot/SWISSPROT;Acc:Q96IS3]
SNP_A-1510015	rs3907229	1	1.01			No	---	A/G	16	p11.2	33498455	+	INTRONIC	TAOK2	Serine/threonine-protein kinase TAO2 (EC 2.7.11.1) (Thousand and one amino acid protein 2) (Prostate-derived STE20-like kinase 1) (PSK-1) (Kinase from chicken homolog C) (hKFC-C). [Source:Uniprot/SWISSPROT;Acc:Q9UL54]
SNP_A-1510021	rs2347790	1	1.00			No	---	A/G	22	q12.1	27744001	+	INTRONIC	ZNRF3	Zinc/RING finger protein 3 precursor (RING finger protein 203). [Source:Uniprot/SWISSPROT;Acc:Q9ULT6]
SNP_A-1510023	rs2370672	2	1.56	±	0.68	Yes	50%	A+/G	2	q32.1	186774579	-	INTERGENIC	---	---
SNP_A-1510024	rs1346295	5	2.33	±	1.44	Yes	60%	A/T	13	q31.2	87658904	+	INTERGENIC	---	---
SNP_A-1510026	rs652963	1	1.46			Yes	100%	C/T	11	p13	32868313	+	UPSTREAM	QSER1	Glutamine and serine-rich protein 1. [Source:Uniprot/SWISSPROT;Acc:Q2KHR3]
SNP_A-1510028	rs2317959	1	2.12			Yes	100%	C+/T	X	q21.33	94641848	-	INTERGENIC	---	---
SNP_A-1510029	rs984779	6	1.70	±	0.69	Yes	50%	C+/T	1	p31.1	83342859	+	INTERGENIC	---	---
SNP_A-1510030	rs1986764	11	2.40	±	0.87	Yes	82%	C/T+	7	q34	142065596	-	INTRONIC	AP4M1	AP-4 complex subunit mu-1 (Adapter-related protein complex 4 mu-1 subunit) (Mu subunit of AP-4) (AP-4 adapter complex mu subunit) (Mu- adaptin-related protein 2) (Mu4-adaptin) (mu-ARP2) (mu4). [Source:Uniprot/SWISSPROT;Acc:O00189]
SNP_A-1510036	rs952481	3	2.10	±	1.28	Yes	67%	A/G	3	q29	196303387	-	INTRONIC	C3orf21	Uncharacterized protein C3orf21. [Source:Uniprot/SWISSPROT;Acc:Q8NBI6]
SNP_A-1510038	rs4129229	1	1.10			No	---	A/T	11	q24.3	127921152	-	INTRONIC	ETS1	Protein C-ets-1 (p54). [Source:Uniprot/SWISSPROT;Acc:P14921]
SNP_A-1510043	rs727420	1	1.00			No	---	A/T	4	q22.1	88969760	+	UPSTREAM	MEPE	Matrix extracellular phosphoglycoprotein precursor (Osteoblast/osteocyte factor 45) (OF45). [Source:Uniprot/SWISSPROT;Acc:Q9NQ76]
SNP_A-1510051	rs1334098	1	1.06			No	---	A/G	9	q33.1	118907587	-	INTRONIC	ASTN2	Astrotactin-2 precursor. [Source:Uniprot/SWISSPROT;Acc:O75129]
SNP_A-1510053	rs1536818	1	1.40			Yes	100%	C/T+	6	p12.3	47986997	+	INTRONIC	C6orf138	Patched domain-containing protein C6orf138. [Source:Uniprot/SWISSPROT;Acc:Q6ZW05]
SNP_A-1510059	rs1015549	11	2.57	±	1.79	Yes	55%	C/T+	21	q22.13	37370750	+	INTRONIC	PIGP	Phosphatidylinositol N-acetylglucosaminyltransferase subunit P (EC 2.4.1.198) (Phosphatidylinositol-glycan biosynthesis class P protein) (PIG-P) (Down syndrome critical region protein 5) (Down syndrome critical region protein C). [Source:Uniprot/SWISSPROT;Acc:P57054]
SNP_A-1510060	rs1348724	1	1.04			No	---	G/T	8	q24.12	120593274	+	INTERGENIC	---	---
SNP_A-1510061	rs34879254	1	1.41			Yes	100%	C/T+	6	p12.3	46586309	+	---	---	---
SNP_A-1510064	rs1114622	7	1.22	±	0.15	Yes	14%	A/C	6	q23.2	133397238	-	INTERGENIC	---	---
SNP_A-1510066	rs1316607	8	1.33	±	0.27	Yes	50%	A/C	12	q13.13	49329157	+	INTRONIC	DIP2B	Disco-interacting protein 2 homolog B (DIP2 homolog B). [Source:Uniprot/SWISSPROT;Acc:Q9P265]
SNP_A-1510067	rs725862	1	1.74			Yes	100%	A/G+	20	p11.23	19579221	+	INTRONIC	SLC24A3	Sodium/potassium/calcium exchanger 3 precursor (Na(+)/K(+)/Ca(2+)- exchange protein 3) (Solute carrier family 24 member 3). [Source:Uniprot/SWISSPROT;Acc:Q9HC58]
SNP_A-1510068	rs1933166	2	1.38	±	0.51	Yes	50%	C/T	10	q23.33	97477352	-	INTRONIC	ENTPD1	Ectonucleoside triphosphate diphosphohydrolase 1 (EC 3.6.1.5) (NTPDase 1) (Ecto-ATP diphosphohydrolase) (ATPDase) (Lymphoid cell activation antigen) (Ecto-apyrase) (CD39 antigen). [Source:Uniprot/SWISSPROT;Acc:P49961]
SNP_A-1510070	rs2787952	3	1.38	±	0.18	Yes	67%	C/T+	1	q44	244317457	-	INTRONIC	SMYD3	SET and MYND domain-containing protein 3 (EC 2.1.1.43) (Zinc finger MYND domain-containing protein 1). [Source:Uniprot/SWISSPROT;Acc:Q9H7B4]
SNP_A-1510071	rs718092	2	2.32	±	1.46	Yes	50%	C+/G	20	q12	37660430	-	INTERGENIC	---	---
SNP_A-1510081	rs685487	11	1.41	±	0.44	Yes	36%	A+/G	15	q25.1	77923184	+	DOWNSTREAM	MTHFS	5-formyltetrahydrofolate cyclo-ligase (EC 6.3.3.2) (5,10-methenyl- tetrahydrofolate synthetase) (Methenyl-THF synthetase) (MTHFS). [Source:Uniprot/SWISSPROT;Acc:P49914]
SNP_A-1510085	rs1416924	1	1.05			No	---	C/T	10	q23.1	86954099	+	INTERGENIC	---	---
SNP_A-1510086	rs1563171	1	1.15			No	---	C/T	2	p25.3	3869648	-	INTERGENIC	---	---
SNP_A-1510088	rs2889274	3	1.11	±	0.19	No	---	A/G	9	q21.13	76062448	-	INTERGENIC	---	---
SNP_A-1510089	rs1916506	1	1.00			No	---	A/T	10	q21.1	57119180	-	INTERGENIC	---	---
SNP_A-1510090	rs35491928	1	1.00			No	---	A/C	4	q22.1	88969924	+	---	---	---
SNP_A-1510092	rs726353	1	1.32			No	---	G/T	9	p23	13822491	+	INTERGENIC	---	---
SNP_A-1510093	rs2145887	3	2.03	±	0.31	Yes	100%	A+/G	6	p21.2	38205752	+	INTRONIC	ZFAND3	AN1-type zinc finger protein 3 (Testis-expressed sequence 27). [Source:Uniprot/SWISSPROT;Acc:Q9H8U3]
SNP_A-1510096	rs1407530	3	1.16	±	0.26	Yes	33%	A+/C	6	q23.2	131665897	+	INTERGENIC	---	---
SNP_A-1510101	rs2124384	1	1.00			No	---	A/G	2	q32.3	196877435	-	INTRONIC	HECW2	E3 ubiquitin-protein ligase HECW2 (EC 6.3.2.-) (HECT, C2 and WW domain-containing protein 2) (NEDD4-like E3 ubiquitin-protein ligase 2). [Source:Uniprot/SWISSPROT;Acc:Q9P2P5]
SNP_A-1510103	rs1372788	1	1.14			No	---	A/C	4	q21.1	78621403	+	INTERGENIC	---	---
SNP_A-1510105	rs2309545	2	1.22	±	0.30	Yes	50%	C/T+	4	q35.1	182886348	+	INTERGENIC	---	---
SNP_A-1510107	rs1321015	4	1.04	±	0.05	No	---	A/G	11	p13	33637847	-	INTRONIC	C11orf41	Putative membrane protein C11orf41. [Source:Uniprot/SWISSPROT;Acc:Q6ZVL6]
SNP_A-1510113	rs1951776	3	1.27	±	0.21	Yes	33%	A/G	13	q33.1	101353473	-	INTRONIC	FGF14	Fibroblast growth factor 14 (FGF-14) (Fibroblast growth factor homologous factor 4) (FHF-4). [Source:Uniprot/SWISSPROT;Acc:Q92915]
SNP_A-1510115	rs1986585	4	1.91	±	0.76	Yes	100%	C/T	X	q24	117393340	+	INTRONIC	WDR44	WD repeat-containing protein 44 (Rabphilin-11). [Source:Uniprot/SWISSPROT;Acc:Q5JSH3]
SNP_A-1510116	rs720163	1	1.16			No	---	C/T	1	q43	238362498	-	INTRONIC	FMN2	Formin-2. [Source:Uniprot/SWISSPROT;Acc:Q9NZ56]
SNP_A-1510117	rs2317961	6	1.15	±	0.25	Yes	17%	A+/G	6	p25.3	1478115	+	INTERGENIC	---	---
SNP_A-1510122	rs1853198	1	3.20			Yes	100%	C/T+	9	p23	14030706	+	INTERGENIC	---	---
SNP_A-1510126	rs1997622	1	1.00			No	---	C/T	21	q21.3	28282802	+	INTERGENIC	---	---
SNP_A-1510128	rs2012700	3	1.11	±	0.14	No	---	A/G	6	q23.3	137221080	+	INTRONIC	PEX7	Peroxisomal targeting signal 2 receptor (PTS2 receptor) (Peroxin-7). [Source:Uniprot/SWISSPROT;Acc:O00628]
SNP_A-1510129	rs1034664	9	1.13	±	0.15	Yes	11%	C/G+	5	q31.2	137014922	+	INTRONIC	KLHL3	Kelch-like protein 3. [Source:Uniprot/SWISSPROT;Acc:Q9UH77]
SNP_A-1510130	rs720806	2	1.38	±	0.15	Yes	50%	A/T+	1	q42.2	230705885	-	INTRONIC	SIPA1L2	Signal-induced proliferation-associated 1-like protein 2 (SIPA1-like protein 2). [Source:Uniprot/SWISSPROT;Acc:Q9P2F8]
SNP_A-1510135	rs1812624	1	1.00			No	---	G/T	11	p15.1	19887011	+	INTRONIC	NAV2	Neuron navigator 2 (EC 3.6.1.-) (Helicase APC down-regulated 1) (Retinoic acid inducible in neuroblastoma 1) (Steerin-2) (Pore membrane and/or filament-interacting-like protein 2) (Unc-53 homolog 2) (unc53H2). [Source:Uniprot/SWISSPROT;Acc:Q8IVL1]
SNP_A-1510137	rs1598279	1	1.84			Yes	100%	C/T+	2	q21.3	134947673	+	INTRONIC	TMEM163	Transmembrane protein 163. [Source:Uniprot/SWISSPROT;Acc:Q8TC26]
SNP_A-1510144	rs719144	4	1.66	±	0.95	Yes	25%	A+/T	6	q14.1	82388507	-	INTERGENIC	---	---
SNP_A-1510147	rs1112298	1	1.23			No	---	G/T	2	p24.2	17073609	+	INTERGENIC	---	---
SNP_A-1510148	rs139480	9	1.24	±	0.08	Yes	11%	C/T+	22	q13.2	39956609	+	3PRIME_UTR	L3MBTL2	Lethal(3)malignant brain tumor-like 2 protein (L(3)mbt-like 2 protein) (H-l(3)mbt-like protein). [Source:Uniprot/SWISSPROT;Acc:Q969R5]
SNP_A-1510151	rs1562028	1	1.41			Yes	100%	A/G+	7	q33	135204272	-	INTRONIC	AP4M1	AP-4 complex subunit mu-1 (Adapter-related protein complex 4 mu-1 subunit) (Mu subunit of AP-4) (AP-4 adapter complex mu subunit) (Mu- adaptin-related protein 2) (Mu4-adaptin) (mu-ARP2) (mu4). [Source:Uniprot/SWISSPROT;Acc:O00189]
SNP_A-1510156	rs2124850	1	1.57			Yes	100%	A/G+	14	q31.2	82796472	-	INTERGENIC	---	---
SNP_A-1510157	rs764189	4	3.08	±	1.16	Yes	100%	A/G	10	p15.1	6396216	-	INTRONIC	AL137145.13	cDNA FLJ46311 fis, clone TESTI4040197. [Source:Uniprot/SPTREMBL;Acc:Q6ZRJ4]
SNP_A-1510161	rs724941	8	1.24	±	0.23	Yes	25%	C/T	6	q14.1	76779731	+	INTRONIC	IMPG1	Interphotoreceptor matrix proteoglycan 1 precursor (Interphotoreceptor matrix proteoglycan of 150 kDa) (IPM-150) (Sialoprotein associated with cones and rods). [Source:Uniprot/SWISSPROT;Acc:Q17R60]
SNP_A-1510162	rs2392461	4	1.30	±	0.29	Yes	25%	G/T	7	p14.2	36756364	+	INTERGENIC	---	---
SNP_A-1510163	rs1353761	9	1.75	±	1.00	Yes	44%	A+/T	12	q23.2	101599572	+	INTERGENIC	---	---
SNP_A-1510165	rs1807840	3	1.56	±	0.72	Yes	33%	A/G+	12	q23.3	106742548	-	INTERGENIC	---	---
SNP_A-1510166	rs1079634	10	1.66	±	0.72	Yes	50%	A/C	16	q23.1	77468635	-	INTRONIC	WWOX	WW domain-containing oxidoreductase isoform 2 [Source:RefSeq_peptide;Acc:NP_570607]
SNP_A-1510170	rs1349164	3	1.05	±	0.06	No	---	C/G	2	p24.3	14346299	-	INTERGENIC	---	---
SNP_A-1510172	rs2255408	4	2.65	±	0.82	Yes	100%	G+/T	15	q24.2	74290350	-	INTERGENIC	---	---
SNP_A-1510180	rs719320	1	2.24			Yes	100%	C+/T	7	q31.33	125500019	+	INTRONIC	AP4M1	AP-4 complex subunit mu-1 (Adapter-related protein complex 4 mu-1 subunit) (Mu subunit of AP-4) (AP-4 adapter complex mu subunit) (Mu- adaptin-related protein 2) (Mu4-adaptin) (mu-ARP2) (mu4). [Source:Uniprot/SWISSPROT;Acc:O00189]
SNP_A-1510184	rs1818748	2	1.02	±	0.02	No	---	A/G	19	q13.12	42248158	-	INTERGENIC	---	---
SNP_A-1510185	rs951232	1	1.77			Yes	100%	C/T	4	q12	58365751	+	INTERGENIC	---	---
SNP_A-1510187	rs1073039	4	1.13	±	0.06	No	---	A/G	13	q12.11	20909562	-	INTRONIC	ZDHHC20	Probable palmitoyltransferase ZDHHC20 (EC 2.3.1.-) (Zinc finger DHHC domain-containing protein 20) (DHHC-20). [Source:Uniprot/SWISSPROT;Acc:Q5W0Z9]
SNP_A-1510190	rs1437803	2	1.09	±	0.13	No	---	A/G	10	q22.3	80472884	-	INTERGENIC	---	---
SNP_A-1510192	rs1369286	2	1.10	±	0.03	No	---	A/G	5	q12.1	59207827	+	INTRONIC	PDE4D	cAMP-specific 3',5'-cyclic phosphodiesterase 4D (EC 3.1.4.17) (DPDE3) (PDE43). [Source:Uniprot/SWISSPROT;Acc:Q08499]
SNP_A-1510194	rs950667	2	1.00	±	0.00	No	---	A/G	15	q23	69708689	-	INTRONIC	THSD4	Thrombospondin type-1 domain-containing protein 4 precursor. [Source:Uniprot/SWISSPROT;Acc:Q6ZMP0]
SNP_A-1510199	rs720627	2	2.01	±	1.04	Yes	50%	A/T	13	q14.2	48445001	+	UPSTREAM	FNDC3A	Fibronectin type-III domain-containing protein 3a. [Source:Uniprot/SWISSPROT;Acc:Q9Y2H6]
SNP_A-1510202	rs3846751	2	1.14	±	0.20	No	---	C/T	6	q13	74422528	+	UPSTREAM	SLC17A5	Sialin (Solute carrier family 17 member 5) (Sodium/sialic acid cotransporter) (AST) (Membrane glycoprotein HP59). [Source:Uniprot/SWISSPROT;Acc:Q9NRA2]
SNP_A-1510203	rs1563353	2	1.13	±	0.05	No	---	A/G	1	q41	217719649	+	INTERGENIC	---	---
SNP_A-1510204	rs2124851	1	1.00			No	---	A/G	14	q31.2	82796432	-	INTERGENIC	---	---
SNP_A-1510205	rs180407	2	2.17	±	1.05	Yes	100%	A+/G	12	q13.11	45451435	+	INTRONIC	SLC38A4	Sodium-coupled neutral amino acid transporter 4 (Na(+)-coupled neutral amino acid transporter 4) (Amino acid transporter A3) (System A amino acid transporter 3) (System N amino acid transporter 3) (Solute carrier family 38 member 4). [Source:Uniprot/SWISSPROT;Acc:Q969I6]
SNP_A-1510206	rs953953	2	1.48	±	0.25	Yes	50%	C+/G	3	q22.1	133717168	+	INTRONIC	DNAJC13	DnaJ homolog subfamily C member 13 (Required for receptor-mediated endocytosis 8). [Source:Uniprot/SWISSPROT;Acc:O75165]
SNP_A-1510208	rs1579031	10	1.44	±	0.35	Yes	40%	A/C+	3	q13.33	121112611	-	INTRONIC	GSK3B	Glycogen synthase kinase-3 beta (EC 2.7.11.26) (GSK-3 beta). [Source:Uniprot/SWISSPROT;Acc:P49841]
SNP_A-1510214	rs2015459	5	1.26	±	0.22	Yes	20%	A/G+	5	q14.1	79436534	-	INTERGENIC	---	---
SNP_A-1510215	rs1807841	1	3.50			Yes	100%	C/T+	12	q23.3	106742613	-	INTERGENIC	---	---
SNP_A-1510218	rs1073109	5	1.45	±	0.41	Yes	60%	C/T+	10	q26.13	123191944	-	INTERGENIC	---	---
SNP_A-1510220	---	6	1.22	±	0.17	Yes	17%	C/T	---	---	---	---	---	---	---
SNP_A-1510224	rs1369704	5	1.22	±	0.04	No	---	A/G	2	p23.3	25477094	-	INTRONIC	DTNB	Dystrobrevin beta (Beta-dystrobrevin) (DTN-B). [Source:Uniprot/SWISSPROT;Acc:O60941]
SNP_A-1510230	rs763591	1	1.43			Yes	100%	A+/G	16	q21	59401944	+	INTERGENIC	---	---
SNP_A-1510232	rs830532	9	1.31	±	0.28	Yes	22%	A+/G	5	q31.3	142269725	-	INTRONIC	ARHGAP26	Rho GTPase-activating protein 26 (Rho-type GTPase-activating protein 26) (Oligophrenin-1-like protein) (GTPase regulator associated with focal adhesion kinase). [Source:Uniprot/SWISSPROT;Acc:Q9UNA1]
SNP_A-1510236	rs406292	7	1.38	±	0.29	Yes	57%	C/T	5	q14.1	80997578	+	INTRONIC	SSBP2	Single-stranded DNA-binding protein 2 (Sequence-specific single- stranded-DNA-binding protein 2). [Source:Uniprot/SWISSPROT;Acc:P81877]
SNP_A-1510238	rs1192281	1	1.33			No	---	A/G	2	p11.2	84908104	-	INTRONIC	AC010087.3	Putative uncharacterized protein LOC129293 precursor. [Source:Uniprot/SWISSPROT;Acc:Q86V40]
SNP_A-1510240	rs1508209	1	1.21			No	---	A/G	3	p22.1	42478624	+	INTERGENIC	---	---
SNP_A-1510247	rs724658	1	1.05			No	---	A/C	4	q34.3	182564832	+	INTERGENIC	---	---
SNP_A-1510249	rs719993	5	1.50	±	0.41	Yes	60%	C/T	4	p15.33	15076133	-	INTERGENIC	---	---
SNP_A-1510251	rs1540053	1	3.00			Yes	100%	A+/G	4	q23	100301177	-	INTERGENIC	---	---
SNP_A-1510253	rs954072	3	3.02	±	2.40	Yes	67%	A/G+	7	q35	144388878	-	INTRONIC	AP4M1	AP-4 complex subunit mu-1 (Adapter-related protein complex 4 mu-1 subunit) (Mu subunit of AP-4) (AP-4 adapter complex mu subunit) (Mu- adaptin-related protein 2) (Mu4-adaptin) (mu-ARP2) (mu4). [Source:Uniprot/SWISSPROT;Acc:O00189]
SNP_A-1510255	rs755963	2	1.85	±	0.20	Yes	100%	A/G	20	p11.23	20930386	+	INTERGENIC	---	---
SNP_A-1510256	rs722345	1	1.00			No	---	C/T	11	q24.3	127654275	-	INTERGENIC	---	---
SNP_A-1510259	rs400328	1	1.34			No	---	C/T	5	p15.31	6844907	-	INTERGENIC	---	---
SNP_A-1510261	rs1807842	1	1.12			No	---	A/G	12	q23.3	106742666	-	INTERGENIC	---	---
SNP_A-1510264	rs1915448	2	1.27	±	0.29	Yes	50%	A/G+	10	q21.2	62733563	+	INTERGENIC	---	---
SNP_A-1510267	rs1371552	2	1.00	±	0.00	No	---	C/T	2	q36.1	224074704	-	INTERGENIC	---	---
SNP_A-1510268	rs2366267	7	1.33	±	0.31	Yes	14%	A/G	19	p13.12	15353848	-	INTRONIC	AKAP8	A-kinase anchor protein 8 (A-kinase anchor protein 95 kDa) (AKAP 95). [Source:Uniprot/SWISSPROT;Acc:O43823]
SNP_A-1510269	rs958790	1	1.00			No	---	A/C	2	q11.2	101402192	-	INTRONIC	AC092570.3	Uncharacterized protein FLJ42986. [Source:Uniprot/SWISSPROT;Acc:Q6ZV50]
SNP_A-1510270	rs921742	2	1.24	±	0.00	No	---	A/C	10	p13	16891414	+	INTRONIC	RSU1	Ras suppressor protein 1 (Rsu-1) (RSP-1). [Source:Uniprot/SWISSPROT;Acc:Q15404]
SNP_A-1510275	rs888842	2	1.70	±	0.77	Yes	50%	C/T+	5	q33.3	155955514	+	INTRONIC	SGCD	Delta-sarcoglycan (SG-delta) (35 kDa dystrophin-associated glycoprotein) (35DAG). [Source:Uniprot/SWISSPROT;Acc:Q92629]
SNP_A-1510276	rs1501233	1	1.00			No	---	A/G	1	p32.1	60689666	+	INTERGENIC	---	---
SNP_A-1510278	rs885265	1	1.03			No	---	A/C	21	q11.2	15177499	+	INTERGENIC	---	---
SNP_A-1510281	rs1332768	1	1.00			No	---	A/G	10	p11.21	36888732	-	INTERGENIC	---	---
SNP_A-1510282	rs1939041	1	1.00			No	---	C/T	11	q22.1	101173235	-	INTERGENIC	---	---
SNP_A-1510285	rs726805	5	1.15	±	0.16	Yes	20%	A+/T	7	p21.1	18929213	-	INTRONIC	HDAC9	Histone deacetylase 9 (EC 3.5.1.98) (HD9) (HD7B) (HD7) (Histone deacetylase-related protein) (MEF2-interacting transcription repressor MITR). [Source:Uniprot/SWISSPROT;Acc:Q9UKV0]
SNP_A-1510287	rs312952	4	1.92	±	1.31	Yes	50%	C/G	2	p24.1	21191362	-	INTERGENIC	---	---
SNP_A-1510288	rs1102918	1	1.02			No	---	A/G	3	p14.1	64258517	+	INTERGENIC	---	---
SNP_A-1510289	---	2	1.27	±	0.27	Yes	50%	G+/T	---	---	---	---	---	---	---
SNP_A-1510290	rs950668	1	2.36			Yes	100%	C+/T	15	q23	69708893	-	INTRONIC	THSD4	Thrombospondin type-1 domain-containing protein 4 precursor. [Source:Uniprot/SWISSPROT;Acc:Q6ZMP0]
SNP_A-1510292	rs190982	6	1.56	±	0.34	Yes	50%	C/T+	5	q14.3	88259176	-	INTERGENIC	---	---
SNP_A-1510294	rs948367	1	1.01			No	---	C/T	11	q24.3	128030633	+	INTERGENIC	---	---
SNP_A-1510295	rs724659	2	1.00	±	0.00	No	---	A/G	4	q34.3	182564937	+	INTERGENIC	---	---
SNP_A-1510299	rs1563355	1	1.09			No	---	C/T	1	q41	217719724	+	INTERGENIC	---	---
SNP_A-1510302	rs1996637	1	1.03			No	---	C/T	8	q21.3	89227035	+	INTRONIC	MMP16	Matrix metalloproteinase-16 precursor (EC 3.4.24.-) (MMP-16) (Membrane-type matrix metalloproteinase 3) (MT-MMP 3) (MTMMP3) (Membrane-type-3 matrix metalloproteinase) (MT3-MMP) (MT3MMP) (MMP- X2). [Source:Uniprot/SWISSPROT;Acc:P51512]
SNP_A-1510307	rs717251	1	1.00			No	---	A/G	4	q13.1	60846237	-	INTERGENIC	---	---
SNP_A-1510308	rs952209	12	1.24	±	0.26	Yes	8%	C/T+	3	q26.2	172368180	+	INTRONIC	TNIK	TRAF2 and NCK-interacting protein kinase (EC 2.7.11.1). [Source:Uniprot/SWISSPROT;Acc:Q9UKE5]
SNP_A-1510310	rs950535	10	1.54	±	0.48	Yes	50%	A+/G	2	q24.3	168804100	+	INTRONIC	STK39	STE20/SPS1-related proline-alanine-rich protein kinase (EC 2.7.11.1) (Ste-20-related kinase) (Serine/threonine-protein kinase 39) (DCHT). [Source:Uniprot/SWISSPROT;Acc:Q9UEW8]
SNP_A-1510311	rs862964	2	1.02	±	0.02	No	---	G/T	14	q12	25548536	-	INTERGENIC	---	---
SNP_A-1510312	rs962848	3	1.06	±	0.03	No	---	C/T	11	p11.2	44160735	-	INTRONIC	EXT2	Exostosin-2 (EC 2.4.1.224) (EC 2.4.1.225) (Glucuronosyl-N- acetylglucosaminyl-proteoglycan/N-acetylglucosaminyl-proteoglycan 4- alpha-N-acetylglucosaminyltransferase) (Putative tumor suppressor protein EXT2) (Multiple exostoses protein 2). [Source:Uniprot/SWISSPROT;Acc:Q93063]
SNP_A-1510316	rs1371553	6	1.33	±	0.28	Yes	33%	A/G	2	p23.3	26116452	+	INTRONIC	RAB10	Ras-related protein Rab-10. [Source:Uniprot/SWISSPROT;Acc:P61026]
SNP_A-1510319	rs1396538	3	1.72	±	0.87	Yes	67%	G/T+	4	q27	121328184	-	INTERGENIC	---	---
SNP_A-1510320	rs2212918	4	1.08	±	0.11	No	---	C/T	21	q22.12	36303822	+	INTERGENIC	---	---
SNP_A-1510322	rs921743	3	1.29	±	0.32	Yes	33%	A/C+	10	p13	16891438	+	INTRONIC	RSU1	Ras suppressor protein 1 (Rsu-1) (RSP-1). [Source:Uniprot/SWISSPROT;Acc:Q15404]
SNP_A-1510332	rs959643	1	1.15			No	---	G/T	5	p15.33	3830394	-	INTERGENIC	---	---
SNP_A-1510335	rs2025756	2	1.05	±	0.02	No	---	A/G	9	q33.1	120575217	-	INTERGENIC	---	---
SNP_A-1510336	rs1956716	1	1.09			No	---	G/T	14	q32.13	93995401	-	DOWNSTREAM	SERPINA9	Serpin A9 precursor (Germinal center B-cell-expressed transcript 1 protein). [Source:Uniprot/SWISSPROT;Acc:Q86WD7]
SNP_A-1510339	rs347413	2	1.69	±	0.77	Yes	50%	A/G+	13	q14.11	41685040	+	INTRONIC	DGKH	Diacylglycerol kinase eta (EC 2.7.1.107) (Diglyceride kinase eta) (DGK-eta) (DAG kinase eta). [Source:Uniprot/SWISSPROT;Acc:Q86XP1]
SNP_A-1510341	rs952639	1	1.40			Yes	100%	C/T+	4	q31.23	147921069	-	INTRONIC	TTC29	Tetratricopeptide repeat protein 29 (TPR repeat protein 29) (Testis development protein NYD-SP14) (Protein TBPP2A). [Source:Uniprot/SWISSPROT;Acc:Q8NA56]
SNP_A-1510345	rs1386212	2	1.49	±	0.44	Yes	50%	A/G+	12	q24.32	128148611	+	INTRONIC	TMEM132D	Transmembrane protein 132D precursor (Mature oligodendrocytes transmembrane protein) (Mature OL transmembrane protein). [Source:Uniprot/SWISSPROT;Acc:Q14C87]
SNP_A-1510347	rs2018839	2	3.94	±	3.93	Yes	50%	A+/G	6	p22.2	25408718	-	INTRONIC	LRRC16	Leucine-rich repeat-containing protein 16A (CARMIL homolog). [Source:Uniprot/SWISSPROT;Acc:Q5VZK9]
SNP_A-1510353	rs348457	4	1.40	±	0.26	Yes	75%	C/G+	9	q21.13	74720374	+	INTRONIC	ALDH1A1	Retinal dehydrogenase 1 (EC 1.2.1.36) (RalDH1) (RALDH 1) (Aldehyde dehydrogenase family 1 member A1) (Aldehyde dehydrogenase, cytosolic) (ALHDII) (ALDH-E1). [Source:Uniprot/SWISSPROT;Acc:P00352]
SNP_A-1510359	rs1489024	1	1.07			No	---	C/T	3	q13.13	112485064	-	INTERGENIC	---	---
SNP_A-1510361	rs1396539	1	1.49			Yes	100%	C+/G	4	q27	121327966	-	INTERGENIC	---	---
SNP_A-1510365	rs1341347	2	1.27	±	0.25	Yes	50%	A/G+	1	p32.2	56536369	+	INTERGENIC	---	---
SNP_A-1510372	rs1807844	4	1.19	±	0.14	No	---	A/G	3	p22.3	33447941	-	INTRONIC	UBP1	Upstream-binding protein 1 (LBP-1). [Source:Uniprot/SWISSPROT;Acc:Q9NZI7]
SNP_A-1510375	rs1394438	3	2.81	±	1.54	Yes	67%	C/T	1	q23.3	163480786	-	INTRONIC	LMX1A	LIM homeobox transcription factor 1 alpha (LIM/homeobox protein LMX1A) (LIM/homeobox protein 1.1) (LMX-1.1). [Source:Uniprot/SWISSPROT;Acc:Q8TE12]
SNP_A-1510380	rs1350836	1	1.03			No	---	C/T	4	q13.3	73834820	+	INTERGENIC	---	---
SNP_A-1510381	rs2016469	1	1.59			Yes	100%	C/T+	3	q13.13	109506655	-	INTRONIC	HHLA2	HERV-H LTR-associating protein 2 precursor (Human endogenous retrovirus-H long terminal repeat-associating protein 2). [Source:Uniprot/SWISSPROT;Acc:Q9UM44]
SNP_A-1510382	rs915203	1	1.00			No	---	G/T	6	q22.1	114458320	+	INTERGENIC	---	---
SNP_A-1510386	rs2208006	2	1.02	±	0.01	No	---	C/G	20	q13.2	50140400	+	INTRONIC	ZFP64	Zinc finger protein 64, isoforms 3 and 4 (Zinc finger protein 338). [Source:Uniprot/SWISSPROT;Acc:Q9NTW7]
SNP_A-1510388	rs970997	2	1.02	±	0.03	No	---	A/G	8	p12	32320096	+	INTRONIC	NRG1	Pro-neuregulin-1, membrane-bound isoform precursor (Pro-NRG1) [Contains: Neuregulin-1 (Neu differentiation factor) (Heregulin) (HRG) (Breast cancer cell differentiation factor p45) (Acetylcholine receptor-inducing activity) (ARIA) (Sensory and motor neuro [Source:Uniprot/SWISSPROT;Acc:Q02297]
SNP_A-1510389	rs724070	1	1.07			No	---	A/G	21	q22.11	33353710	-	INTERGENIC	---	---
SNP_A-1510391	rs1919980	2	1.16	±	0.11	No	---	G/T	12	p12.1	23102735	+	INTERGENIC	---	---
SNP_A-1510394	rs1926256	1	1.12			No	---	C/T	1	p31.1	69651662	+	INTERGENIC	---	---
SNP_A-1510397	rs2213980	1	1.67			Yes	100%	C/G+	7	q21.13	90227582	-	INTRONIC	PFTK1	Serine/threonine-protein kinase PFTAIRE-1 (EC 2.7.11.22). [Source:Uniprot/SWISSPROT;Acc:O94921]
SNP_A-1510398	rs726391	1	1.00			No	---	C/G	12	p12.3	18917349	-	INTERGENIC	---	---
SNP_A-1510399	rs717655	2	1.87	±	0.33	Yes	100%	C+/T	7	q21.13	88039378	+	INTERGENIC	---	---
SNP_A-1510403	rs720659	6	2.20	±	0.74	Yes	100%	G/T+	7	p15.2	27882743	-	INTRONIC	JAZF1	Juxtaposed with another zinc finger protein 1 (TAK1-interacting protein 27) (Zinc finger protein 802). [Source:Uniprot/SWISSPROT;Acc:Q86VZ6]
SNP_A-1510404	rs2365571	2	1.86	±	0.41	Yes	100%	G/T+	1	p34.2	42003184	-	INTRONIC	HIVEP3	Transcription factor HIVEP3 (Human immunodeficiency virus type I enhancer-binding protein 3) (Kappa-B and V(D)J recombination signal sequences-binding protein) (Zinc finger protein ZAS3) (Kappa-binding protein 1) (KBP-1). [Source:Uniprot/SWISSPROT;Acc:Q5T1R4]
SNP_A-1510411	rs1027611	4	1.42	±	0.22	Yes	50%	C/T+	16	p13.12	13026660	-	INTERGENIC	---	---
SNP_A-1510413	rs1210110	11	1.11	±	0.08	No	---	A/G	1	p36.21	13969408	-	INTRONIC	PRDM2	PR domain zinc finger protein 2 (PR domain-containing protein 2) (Retinoblastoma protein-interacting zinc finger protein) (Zinc finger protein RIZ) (MTE-binding protein) (MTB-ZF) (GATA-3-binding protein G3B) (Lysine N-methyltransferase 8). [Source:Uniprot/SWISSPROT;Acc:Q13029]
SNP_A-1510415	rs309274	7	1.49	±	0.37	Yes	71%	A+/G	2	p25.1	7118299	+	INTERGENIC	---	---
SNP_A-1510417	rs1331697	3	1.95	±	0.95	Yes	67%	A/G+	13	q12.3	30031133	-	INTRONIC	HMGB1	High mobility group protein B1 (High mobility group protein 1) (HMG- 1). [Source:Uniprot/SWISSPROT;Acc:P09429]
SNP_A-1510418	rs1389100	1	1.00			No	---	A/G	4	q31.21	142970176	-	INTERGENIC	---	---
SNP_A-1510419	rs667603	3	2.14	±	0.53	Yes	100%	C/T	3	p14.3	55448879	+	INTERGENIC	---	---
SNP_A-1510421	rs725988	1	1.00			No	---	C/T	9	p24.1	7560610	-	INTERGENIC	---	---
SNP_A-1510425	rs768747	1	1.14			No	---	C/T	11	q24.1	123133551	-	INTRONIC	OR6X1	Olfactory receptor 6X1 (Olfactory receptor OR11-270). [Source:Uniprot/SWISSPROT;Acc:Q8NH79]
SNP_A-1510426	rs2007355	10	1.17	±	0.23	Yes	10%	C+/T	15	q21.2	49934917	+	INTRONIC	TMOD3	Tropomodulin-3 (Ubiquitous tropomodulin) (U-Tmod). [Source:Uniprot/SWISSPROT;Acc:Q9NYL9]
SNP_A-1510428	rs1074075	1	1.48			Yes	100%	C+/G	17	q22	48608764	-	INTERGENIC	---	---
SNP_A-1510433	rs347405	7	1.14	±	0.13	No	---	C/G	13	q14.11	41688179	+	INTRONIC	DGKH	Diacylglycerol kinase eta (EC 2.7.1.107) (Diglyceride kinase eta) (DGK-eta) (DAG kinase eta). [Source:Uniprot/SWISSPROT;Acc:Q86XP1]
SNP_A-1510434	rs769163	9	2.06	±	0.96	Yes	67%	A/G+	1	p21.1	102076740	-	INTRONIC	OLFM3	Noelin-3 precursor (Olfactomedin-3) (Optimedin). [Source:Uniprot/SWISSPROT;Acc:Q96PB7]
SNP_A-1510435	rs893553	6	1.76	±	0.27	Yes	100%	A/G+	5	q14.1	79436193	-	INTERGENIC	---	---
SNP_A-1510437	rs3852595	8	1.30	±	0.20	Yes	38%	C/T+	12	q12	41060995	+	INTRONIC	PPHLN1	Periphilin-1 (Gastric cancer antigen Ga50). [Source:Uniprot/SWISSPROT;Acc:Q8NEY8]
SNP_A-1510440	rs763388	3	1.41	±	0.25	Yes	67%	A/G	14	q24.2	72392319	-	INTRONIC	DPF3	Zinc finger protein DPF3 (cer-d4). [Source:Uniprot/SWISSPROT;Acc:Q92784]
SNP_A-1510441	rs2863734	1	1.17			No	---	A/C	1	p13.3	107366604	+	INTERGENIC	---	---
SNP_A-1510442	rs1429759	2	1.62	±	0.88	Yes	50%	A+/C	3	q22.3	139139288	+	INTERGENIC	---	---
SNP_A-1510444	rs2213981	1	1.52			Yes	100%	A+/G	7	q21.13	90227123	-	INTRONIC	PFTK1	Serine/threonine-protein kinase PFTAIRE-1 (EC 2.7.11.22). [Source:Uniprot/SWISSPROT;Acc:O94921]
SNP_A-1510448	rs1118570	4	3.10	±	1.29	Yes	100%	A/G+	4	q22.3	96821414	-	INTERGENIC	---	---
SNP_A-1510450	rs1561370	1	1.02			No	---	C/G	3	p13	72627547	+	INTERGENIC	---	---
SNP_A-1510451	rs1321055	4	1.12	±	0.12	No	---	A/T	6	p24.1	12372985	-	INTERGENIC	---	---
SNP_A-1510452	rs719512	6	2.09	±	0.39	Yes	83%	C/G+	14	q23.1	60585972	-	INTRONIC	SLC38A6	Probable sodium-coupled neutral amino acid transporter 6 (Na(+)- coupled neutral amino acid transporter 6) (N-system amino acid transporter 1) (NAT-1) (Solute carrier family 38 member 6). [Source:Uniprot/SWISSPROT;Acc:Q8IZM9]
SNP_A-1510453	rs1157158	1	1.22			No	---	A/G	5	p15.2	8368643	-	INTERGENIC	---	---
SNP_A-1510458	rs1074440	15	1.66	±	0.34	Yes	87%	A+/G	20	p11.23	20483833	+	INTRONIC	C20orf74	250 kDa substrate of Akt (AS250). [Source:Uniprot/SWISSPROT;Acc:Q2PPJ7]
SNP_A-1510461	rs725361	8	1.37	±	0.27	Yes	38%	C/T+	8	p21.1	27665457	-	INTRONIC	CCDC25	Coiled-coil domain-containing protein 25. [Source:Uniprot/SWISSPROT;Acc:Q86WR0]
SNP_A-1510462	rs902073	2	1.19	±	0.11	No	---	A/G	10	p13	16563381	+	INTRONIC	PTER	Phosphotriesterase-related protein (Parathion hydrolase-related protein) (HPHRP). [Source:Uniprot/SWISSPROT;Acc:Q96BW5]
SNP_A-1510463	rs1516689	1	1.33			No	---	A/G	4	q31.3	154239518	+	INTERGENIC	---	---
SNP_A-1510464	rs723390	1	1.01			No	---	A/G	2	q32.1	184292008	+	INTERGENIC	---	---
SNP_A-1510466	rs1073726	11	1.76	±	0.48	Yes	82%	A+/G	3	q29	198485405	+	INTRONIC	DLG1	Disks large homolog 1 (Synapse-associated protein 97) (SAP-97) (hDlg). [Source:Uniprot/SWISSPROT;Acc:Q12959]
SNP_A-1510467	rs7946	7	1.68	±	0.30	Yes	86%	C+/T	17	p11.2	17350285	+	NON_SYNONYMOUS_CODING	PEMT	Phosphatidylethanolamine N-methyltransferase (EC 2.1.1.17) (PEAMT) (PEMT) (PEMT2). [Source:Uniprot/SWISSPROT;Acc:Q9UBM1]
SNP_A-1510470	rs728271	1	1.00			No	---	C/G	8	q12.1	59758572	-	INTERGENIC	---	---
SNP_A-1510471	rs2007335	8	1.26	±	0.24	Yes	25%	A/T+	15	q21.2	49935203	+	INTRONIC	TMOD3	Tropomodulin-3 (Ubiquitous tropomodulin) (U-Tmod). [Source:Uniprot/SWISSPROT;Acc:Q9NYL9]
SNP_A-1510474	rs947737	1	2.70			Yes	100%	C+/G	20	q13.33	59217043	-	INTERGENIC	---	---
SNP_A-1510476	rs2014533	1	1.06			No	---	C/G	21	q21.1	21113232	-	INTERGENIC	---	---
SNP_A-1510480	rs721447	12	1.68	±	0.33	Yes	83%	C/T+	12	q12	41060967	-	INTRONIC	PPHLN1	Periphilin-1 (Gastric cancer antigen Ga50). [Source:Uniprot/SWISSPROT;Acc:Q8NEY8]
SNP_A-1510481	rs2044122	2	1.37	±	0.50	Yes	50%	C/T+	10	q21.2	62051523	-	INTERGENIC	---	---
SNP_A-1510487	rs754920	1	1.23			No	---	A/G	7	q32.1	128255648	+	INTRONIC	AP4M1	AP-4 complex subunit mu-1 (Adapter-related protein complex 4 mu-1 subunit) (Mu subunit of AP-4) (AP-4 adapter complex mu subunit) (Mu- adaptin-related protein 2) (Mu4-adaptin) (mu-ARP2) (mu4). [Source:Uniprot/SWISSPROT;Acc:O00189]
SNP_A-1510488	rs2351010	9	1.76	±	0.45	Yes	78%	C/T	5	q15	96319685	-	INTRONIC	LNPEP	Leucyl-cystinyl aminopeptidase (EC 3.4.11.3) (Cystinyl aminopeptidase) (Oxytocinase) (OTase) (Insulin-regulated membrane aminopeptidase) (Insulin-responsive aminopeptidase) (IRAP) (Placental leucine aminopeptidase) (P-LAP) [Contains: Leucyl-cystinyl amino [Source:Uniprot/SWISSPROT;Acc:Q9UIQ6]
SNP_A-1510489	rs723252	1	1.10			No	---	C/G	5	p15.1	17886407	+	INTERGENIC	---	---
SNP_A-1510490	rs1402428	1	1.03			No	---	A/G	5	p14.2	23666718	+	INTERGENIC	---	---
SNP_A-1510495	rs1936458	1	1.03			No	---	A/G	10	q21.1	56568310	+	INTERGENIC	---	---
SNP_A-1510498	rs1414738	2	1.30	±	0.30	Yes	50%	A/C+	6	q22.33	129810586	-	INTRONIC	LAMA2	Laminin subunit alpha-2 precursor (Laminin M chain) (Merosin heavy chain). [Source:Uniprot/SWISSPROT;Acc:P24043]
SNP_A-1510501	rs719866	1	1.04			No	---	C/T	17	q21.2	36182069	-	UPSTREAM	KRT26	Keratin, type I cytoskeletal 26 (Cytokeratin-26) (Keratin-26) (K26) (Type I inner root sheath-specific keratin-K25irs2) (Keratin 25B). [Source:Uniprot/SWISSPROT;Acc:Q7Z3Y9]
SNP_A-1510502	rs744511	3	1.53	±	0.68	Yes	33%	A/G+	14	q21.1	39166736	+	INTERGENIC	---	---
SNP_A-1510503	rs27171	6	1.45	±	0.44	Yes	33%	A/G+	5	q11.2	58654646	+	INTRONIC	PDE4D	cAMP-specific 3',5'-cyclic phosphodiesterase 4D (EC 3.1.4.17) (DPDE3) (PDE43). [Source:Uniprot/SWISSPROT;Acc:Q08499]
SNP_A-1510504	rs908422	2	1.72	±	0.50	Yes	50%	A/G	X	q28	149504269	-	INTRONIC	MTM1	Myotubularin (EC 3.1.3.48). [Source:Uniprot/SWISSPROT;Acc:Q13496]
SNP_A-1510506	rs2328024	1	1.31			No	---	C/T	20	p12.1	16602155	+	INTERGENIC	---	---
SNP_A-1510508	rs1945627	1	8.26			Yes	100%	A+/G	11	p15.2	15182763	+	INTRONIC	INSC	Protein inscuteable homolog. [Source:Uniprot/SWISSPROT;Acc:Q1MX18]
SNP_A-1510509	rs1116032	1	1.40			Yes	100%	C+/G	8	q23.2	112130751	-	INTERGENIC	---	---
SNP_A-1510510	rs1982256	3	1.77	±	0.26	Yes	100%	A+/G	2	p23.3	24643652	-	INTRONIC	NCOA1	Nuclear receptor coactivator 1 (EC 2.3.1.48) (NCoA-1) (Steroid receptor coactivator 1) (SRC-1) (RIP160) (Protein Hin-2) (Renal carcinoma antigen NY-REN-52). [Source:Uniprot/SWISSPROT;Acc:Q15788]
SNP_A-1510511	rs728272	2	1.54	±	0.64	Yes	50%	C+/T	8	q12.1	59758772	-	INTERGENIC	---	---
SNP_A-1510513	rs958960	7	1.11	±	0.09	No	---	G/T	2	q37.3	240571495	-	INTRONIC	NDUFA10	NADH dehydrogenase [ubiquinone] 1 alpha subcomplex subunit 10, mitochondrial precursor (NADH-ubiquinone oxidoreductase 42 kDa subunit) (Complex I-42kD) (CI-42kD). [Source:Uniprot/SWISSPROT;Acc:O95299]
SNP_A-1510515	rs2013160	1	4.41			Yes	100%	A/G+	12	q24.32	126641435	+	INTERGENIC	---	---
SNP_A-1510517	rs1331818	5	1.30	±	0.38	Yes	20%	A/T	9	p24.2	2332217	+	INTERGENIC	---	---
SNP_A-1510518	rs2327068	1	1.58			Yes	100%	G/T+	6	p24.3	8463670	+	INTERGENIC	---	---
SNP_A-1510521	rs1458933	5	2.36	±	0.53	Yes	100%	G+/T	18	q21.32	54924877	-	INTERGENIC	---	---
SNP_A-1510523	rs1080708	1	2.42			Yes	100%	A+/C	6	q22.33	127852058	-	INTRONIC	C6orf174	Uncharacterized protein C6orf174 precursor. [Source:Uniprot/SWISSPROT;Acc:Q5TF21]
SNP_A-1510526	rs1530761	4	1.97	±	0.53	Yes	75%	A/C	2	q31.1	174967311	+	INTRONIC	AC106900.1	CBF1-interacting corepressor (Recepin). [Source:Uniprot/SWISSPROT;Acc:Q86X95]
SNP_A-1510533	rs1398922	2	1.48	±	0.68	Yes	50%	A/G+	3	p24.3	18645164	-	INTERGENIC	---	---
SNP_A-1510534	rs1832693	1	1.06			No	---	A/G	13	q14.3	50618011	-	INTERGENIC	---	---
SNP_A-1510535	rs1418973	2	1.01	±	0.01	No	---	A/G	1	q32.2	209060962	+	INTRONIC	KCNH1	Potassium voltage-gated channel subfamily H member 1 (Voltage-gated potassium channel subunit Kv10.1) (Ether-a-go-go potassium channel 1) (hEAG1) (h-eag). [Source:Uniprot/SWISSPROT;Acc:O95259]
SNP_A-1510538	rs2035799	3	1.01	±	0.01	No	---	G/T	15	q26.2	96163064	-	INTERGENIC	---	---
SNP_A-1510541	rs1827088	6	2.91	±	1.89	Yes	83%	A+/G	10	q11.1	41726817	+	INTERGENIC	---	---
SNP_A-1510544	rs1387485	1	1.00			No	---	A/G	11	p14.2	26012743	-	INTERGENIC	---	---
SNP_A-1510549	rs332176	5	1.52	±	0.32	Yes	40%	A/G	10	p11.23	28945085	+	INTRONIC	WAC	WW domain-containing adapter protein with coiled-coil. [Source:Uniprot/SWISSPROT;Acc:Q9BTA9]
SNP_A-1510552	rs701825	2	1.17	±	0.01	No	---	A/G	10	q23.31	90407527	+	INTRONIC	LIPF	Gastric triacylglycerol lipase precursor (EC 3.1.1.3) (Gastric lipase) (GL). [Source:Uniprot/SWISSPROT;Acc:P07098]
SNP_A-1510554	rs363225	9	2.05	±	0.92	Yes	67%	C/T+	10	q25.3	119014492	+	INTRONIC	SLC18A2	Synaptic vesicular amine transporter (Monoamine transporter) (Vesicular amine transporter 2) (VAT2) (Solute carrier family 18 member 2). [Source:Uniprot/SWISSPROT;Acc:Q05940]
SNP_A-1510556	rs499050	2	1.42	±	0.59	Yes	50%	C/T	10	q25.3	115088407	-	INTERGENIC	---	---
SNP_A-1510559	rs1913157	1	1.00			No	---	C/G	3	p14.2	59149421	+	INTERGENIC	---	---
SNP_A-1510560	rs1369290	1	1.66			Yes	100%	A+/C	18	q22.2	65842500	+	INTRONIC	RTTN	Rotatin. [Source:Uniprot/SWISSPROT;Acc:Q86VV8]
SNP_A-1510563	rs1361356	3	1.17	±	0.22	Yes	33%	C/T+	10	q25.1	107753223	-	INTERGENIC	---	---
SNP_A-1510566	rs720592	7	1.29	±	0.13	Yes	43%	C/T	20	p12.1	16454369	+	INTRONIC	C20orf23	Kinesin-like protein KIF16B (Sorting nexin-23). [Source:Uniprot/SWISSPROT;Acc:Q96L93]
SNP_A-1510567	rs818089	7	2.57	±	0.97	Yes	86%	G+/T	15	q13.1	27502984	+	INTERGENIC	---	---
SNP_A-1510568	rs2014509	1	1.00			No	---	C/T	21	q21.1	21113081	-	INTERGENIC	---	---
SNP_A-1510571	rs2410501	2	1.68	±	0.62	Yes	50%	A+/G	8	p22	17585971	+	INTRONIC	MTUS1	Mitochondrial tumor suppressor 1 (Angiotensin-II type 2 receptor- interacting protein). [Source:Uniprot/SWISSPROT;Acc:Q9ULD2]
SNP_A-1510572	rs345945	1	1.00			No	---	C/G	12	q14.1	61346591	-	INTRONIC	PPM1H	Protein phosphatase 1H (EC 3.1.3.16). [Source:Uniprot/SWISSPROT;Acc:Q9ULR3]
SNP_A-1510576	rs973542	4	1.00	±	0.00	No	---	C/T	20	p12.2	10640559	-	INTERGENIC	---	---
SNP_A-1510580	rs2077681	2	1.31	±	0.38	Yes	50%	A/G+	6	p25.2	3031099	-	INTRONIC	RIPK1	Receptor-interacting serine/threonine-protein kinase 1 (EC 2.7.11.1) (Serine/threonine-protein kinase RIP) (Cell death protein RIP) (Receptor-interacting protein). [Source:Uniprot/SWISSPROT;Acc:Q13546]
SNP_A-1510581	rs1402430	1	1.18			No	---	C/T	5	p14.2	23667081	+	INTERGENIC	---	---
SNP_A-1510582	rs966209	10	1.57	±	0.54	Yes	40%	A+/G	1	q41	216174711	-	INTERGENIC	---	---
SNP_A-1510583	rs1961391	1	1.09			No	---	C/T	8	q13.3	73275673	+	INTERGENIC	---	---
SNP_A-1510586	rs962788	1	1.00			No	---	C/G	21	q21.1	21711161	+	INTRONIC	NCAM2	Neural cell adhesion molecule 2 precursor (N-CAM 2). [Source:Uniprot/SWISSPROT;Acc:O15394]
SNP_A-1510587	rs950798	4	1.22	±	0.06	No	---	C/G	19	q13.42	59181299	+	DOWNSTREAM	CACNG8	Voltage-dependent calcium channel gamma-8 subunit (Neuronal voltage- gated calcium channel gamma-8 subunit). [Source:Uniprot/SWISSPROT;Acc:Q8WXS5]
SNP_A-1510588	rs2111453	6	1.78	±	0.21	Yes	100%	C/T+	2	p24.3	15590699	+	INTRONIC	NAG	Neuroblastoma-amplified gene protein. [Source:Uniprot/SWISSPROT;Acc:A2RRP1]
SNP_A-1510590	rs1073653	7	2.14	±	0.60	Yes	86%	C+/T	19	q13.31	49103383	-	INTERGENIC	---	---
SNP_A-1510595	rs701826	3	2.27	±	1.76	Yes	33%	G/T+	10	q23.31	90407479	+	INTRONIC	LIPF	Gastric triacylglycerol lipase precursor (EC 3.1.1.3) (Gastric lipase) (GL). [Source:Uniprot/SWISSPROT;Acc:P07098]
SNP_A-1510597	rs723392	1	1.00			No	---	A/G	9	p23	13570593	+	INTERGENIC	---	---
SNP_A-1510598	rs1416834	9	1.14	±	0.17	Yes	11%	C+/T	1	p36.11	24359247	-	INTRONIC	IL28RA	Interleukin-28 receptor alpha chain precursor (IL-28R-alpha) (IL-28RA) (Cytokine receptor family 2 member 12) (Cytokine receptor class-II member 12) (CRF2-12) (Interferon lambda receptor 1) (IFN-lambda R1) (Likely interleukin or cytokine receptor 2). [Source:Uniprot/SWISSPROT;Acc:Q8IU57]
SNP_A-1510600	rs951432	6	6.43	±	2.27	Yes	100%	C+/T	11	q23.1	111854649	-	INTERGENIC	---	---
SNP_A-1510604	rs1334299	1	1.01			No	---	C/T	13	q21.1	57277499	-	INTERGENIC	---	---
SNP_A-1510606	rs1503890	1	1.08			No	---	A/G	4	p15.32	17858040	-	INTERGENIC	---	---
SNP_A-1510607	rs718093	2	1.63	±	0.58	Yes	50%	A+/C	20	q12	37660399	-	INTERGENIC	---	---
SNP_A-1510610	rs2144880	4	1.34	±	0.28	Yes	25%	C/T+	20	q13.33	58718573	+	INTERGENIC	---	---
SNP_A-1510611	rs1834016	1	1.15			No	---	A/G	16	q21	56833286	-	INTERGENIC	---	---
SNP_A-1510613	rs627108	7	3.43	±	1.04	Yes	100%	C+/T	1	q42.13	228377191	+	INTRONIC	GALNT2	Polypeptide N-acetylgalactosaminyltransferase 2 (EC 2.4.1.41) (Protein-UDP acetylgalactosaminyltransferase 2) (UDP- GalNAc:polypeptide N-acetylgalactosaminyltransferase 2) (Polypeptide GalNAc transferase 2) (GalNAc-T2) (pp-GaNTase 2) [Contains: Polypeptid [Source:Uniprot/SWISSPROT;Acc:Q10471]
SNP_A-1510616	rs720593	1	1.85			Yes	100%	G/T+	20	p12.1	16454405	+	INTRONIC	C20orf23	Kinesin-like protein KIF16B (Sorting nexin-23). [Source:Uniprot/SWISSPROT;Acc:Q96L93]
SNP_A-1510617	rs1817108	1	2.23			Yes	100%	A/T+	8	q21.13	82936427	-	INTERGENIC	---	---
SNP_A-1510618	rs1354801	9	1.09	±	0.08	No	---	C/T	11	p15.4	6684149	-	INTERGENIC	---	---
SNP_A-1510619	rs141014	6	1.55	±	0.66	Yes	50%	A/G	1	p32.3	55071727	-	INTRONIC	C1orf177	Uncharacterized protein C1orf177. [Source:Uniprot/SWISSPROT;Acc:Q3ZCV2]
SNP_A-1510620	rs1788097	9	1.32	±	0.32	Yes	33%	A+/G	18	q22.2	65694668	-	INTRONIC	CD226	CD226 antigen precursor (DNAX accessory molecule 1) (DNAM-1). [Source:Uniprot/SWISSPROT;Acc:Q15762]
SNP_A-1510621	rs1848864	1	1.34			No	---	A/G	12	q24.21	113984486	+	INTERGENIC	---	---
SNP_A-1510623	rs860309	1	1.12			No	---	C/T	3	q29	196178330	+	INTERGENIC	---	---
SNP_A-1510624	rs991552	1	1.00			No	---	C/G	3	q11.2	96169727	+	INTERGENIC	---	---
SNP_A-1510626	rs721691	6	1.09	±	0.10	No	---	A/G	7	q32.1	128678895	-	INTRONIC	AP4M1	AP-4 complex subunit mu-1 (Adapter-related protein complex 4 mu-1 subunit) (Mu subunit of AP-4) (AP-4 adapter complex mu subunit) (Mu- adaptin-related protein 2) (Mu4-adaptin) (mu-ARP2) (mu4). [Source:Uniprot/SWISSPROT;Acc:O00189]
SNP_A-1510628	rs723818	2	1.30	±	0.33	Yes	50%	C/T+	4	q34.2	177472089	-	INTERGENIC	---	---
SNP_A-1510633	rs2115467	4	1.20	±	0.08	No	---	C/T	5	q14.2	81587233	-	DOWNSTREAM	ATG10	Autophagy-related protein 10 (APG10-like). [Source:Uniprot/SWISSPROT;Acc:Q9H0Y0]
SNP_A-1510634	rs952673	2	1.69	±	0.08	Yes	100%	A+/G	9	p24.2	3663684	+	INTERGENIC	---	---
SNP_A-1510635	rs1349986	1	1.65			Yes	100%	A/C+	11	p15.1	16150753	+	INTRONIC	SOX6	Transcription factor SOX-6. [Source:Uniprot/SWISSPROT;Acc:P35712]
SNP_A-1510636	rs1959482	3	1.64	±	0.55	Yes	67%	A/G+	14	q24.2	70197453	+	INTRONIC	TTC9	Tetratricopeptide repeat protein 9A (TPR repeat protein 9A). [Source:Uniprot/SWISSPROT;Acc:Q92623]
SNP_A-1510639	rs2387916	9	1.18	±	0.14	Yes	11%	C+/T	15	q26.1	91068340	+	INTERGENIC	---	---
SNP_A-1510640	rs1798	6	1.17	±	0.16	Yes	17%	C+/G	1	q32.1	205082748	+	3PRIME_UTR	IL19	Interleukin-19 precursor (IL-19) (Melanoma differentiation-associated protein-like protein) (NG.1). [Source:Uniprot/SWISSPROT;Acc:Q9UHD0]
SNP_A-1510643	rs1416835	10	1.56	±	0.49	Yes	40%	A+/G	1	p36.11	24359542	-	INTRONIC	IL28RA	Interleukin-28 receptor alpha chain precursor (IL-28R-alpha) (IL-28RA) (Cytokine receptor family 2 member 12) (Cytokine receptor class-II member 12) (CRF2-12) (Interferon lambda receptor 1) (IFN-lambda R1) (Likely interleukin or cytokine receptor 2). [Source:Uniprot/SWISSPROT;Acc:Q8IU57]
SNP_A-1510649	rs1374161	1	1.40			Yes	100%	A/G+	2	q13	113751097	+	INTRONIC	PAX8	Paired box protein Pax-8. [Source:Uniprot/SWISSPROT;Acc:Q06710]
SNP_A-1510650	rs725693	1	1.12			No	---	G/T	14	q24.3	78285563	+	INTRONIC	NRXN3.	neurexin 3 isoform 1 precursor [Source:RefSeq_peptide;Acc:NP_004787]
SNP_A-1510652	rs1964562	10	13.35	±	4.70	Yes	100%	C+/G	15	q25.1	76833546	-	INTERGENIC	---	---
SNP_A-1510656	rs1792425	2	1.05	±	0.07	No	---	C/T	11	q23.2	114088575	+	INTERGENIC	---	---
SNP_A-1510657	rs958847	1	1.13			No	---	C/T	6	q16.1	93268723	+	INTERGENIC	---	---
SNP_A-1510658	rs1837171	1	1.14			No	---	C/T	4	q32.3	166609967	+	INTRONIC	CPE	Carboxypeptidase E precursor (EC 3.4.17.10) (CPE) (Carboxypeptidase H) (CPH) (Enkephalin convertase) (Prohormone-processing carboxypeptidase). [Source:Uniprot/SWISSPROT;Acc:P16870]
SNP_A-1510660	rs1359427	11	1.25	±	0.20	Yes	27%	G/T	13	q32.3	98436409	-	INTRONIC	DOCK9	Dedicator of cytokinesis protein 9 (Cdc42 guanine nucleotide exchange factor zizimin-1). [Source:Uniprot/SWISSPROT;Acc:Q9BZ29]
SNP_A-1510664	rs2254210	6	1.22	±	0.25	Yes	33%	A/G	12	q13.11	46559981	+	INTRONIC	VDR	Vitamin D3 receptor (VDR) (1,25-dihydroxyvitamin D3 receptor) (Nuclear receptor subfamily 1 group I member 1). [Source:Uniprot/SWISSPROT;Acc:P11473]
SNP_A-1510665	rs1376041	2	1.00	±	0.00	No	---	C/T	16	q13	56247384	+	SYNONYMOUS_CODING	GPR56	G-protein coupled receptor 56 precursor (TM7XN1 protein). [Source:Uniprot/SWISSPROT;Acc:Q9Y653]
SNP_A-1510667	rs723819	3	1.35	±	0.31	Yes	67%	A+/G	4	q34.2	177471940	-	INTERGENIC	---	---
SNP_A-1510678	rs2007879	1	1.01			No	---	C/T	14	q32.13	93788273	-	INTRONIC	KIAA1622	Uncharacterized protein KIAA1622. [Source:Uniprot/SWISSPROT;Acc:Q6NUP7]
SNP_A-1510679	rs1373147	6	1.14	±	0.18	Yes	17%	A+/T	17	p11.2	20147237	-	INTRONIC	SPECC1	Sperm antigen with calponin homology and coiled-coil domains 1 (Nuclear structure protein 5) (NSP5) (Sperm antigen HCMOGT-1). [Source:Uniprot/SWISSPROT;Acc:Q5M775]
SNP_A-1510680	rs361238	2	1.15	±	0.21	No	---	A/C	3	q22.3	138184086	-	INTRONIC	IL20RB	Interleukin-20 receptor beta chain precursor (IL-20R-beta) (IL-20R2). [Source:Uniprot/SWISSPROT;Acc:Q6UXL0]
SNP_A-1510683	rs1549690	1	1.24			No	---	G/T	5	p13.1	39193551	-	INTRONIC	FYB	FYN-binding protein (FYN-T-binding protein) (FYB-120/130) (p120/p130) (SLP-76-associated phosphoprotein) (SLAP-130) (Adhesion and degranulation promoting adaptor protein) (ADAP). [Source:Uniprot/SWISSPROT;Acc:O15117]
SNP_A-1510684	rs696715	7	1.41	±	0.26	Yes	43%	A/G	3	q25.32	159423927	+	INTRONIC	RSRC1	Arginine/serine-rich coiled-coil protein 1. [Source:Uniprot/SWISSPROT;Acc:Q96IZ7]
SNP_A-1510685	rs958381	4	1.10	±	0.09	No	---	C/T	8	q24.11	119005983	+	INTRONIC	EXT1	Exostosin-1 (EC 2.4.1.224) (EC 2.4.1.225) (Glucuronosyl-N- acetylglucosaminyl-proteoglycan/N-acetylglucosaminyl-proteoglycan 4- alpha-N-acetylglucosaminyltransferase) (Putative tumor suppressor protein EXT1) (Multiple exostoses protein 1). [Source:Uniprot/SWISSPROT;Acc:Q16394]
SNP_A-1510688	rs2138926	2	2.30	±	0.06	Yes	100%	C/G	10	p13	15360589	+	INTRONIC	C10orf38	UPF0560 protein C10orf38 precursor (Astroprincin). [Source:Uniprot/SWISSPROT;Acc:Q5VUB5]
SNP_A-1510692	rs1399857	1	1.21			No	---	C/T	8	q11.23	53076461	-	INTERGENIC	---	---
SNP_A-1510695	rs958848	1	1.00			No	---	C/G	4	q22.1	88928293	-	INTERGENIC	---	---
SNP_A-1510697	rs1586154	1	1.07			No	---	A/G	7	p11.1	57947340	-	INTERGENIC	---	---
SNP_A-1510699	rs2414219	1	1.00			No	---	C/G	15	q21.2	51034876	+	INTERGENIC	---	---
SNP_A-1510700	rs1460225	2	2.10	±	0.98	Yes	100%	A/C+	8	p21.1	27664653	+	INTRONIC	CCDC25	Coiled-coil domain-containing protein 25. [Source:Uniprot/SWISSPROT;Acc:Q86WR0]
SNP_A-1510707	rs803173	9	1.92	±	0.69	Yes	67%	A/G+	7	q21.13	90611296	-	INTRONIC	PFTK1	Serine/threonine-protein kinase PFTAIRE-1 (EC 2.7.11.22). [Source:Uniprot/SWISSPROT;Acc:O94921]
SNP_A-1510710	rs723820	5	1.58	±	0.24	Yes	80%	C/T+	4	q34.2	177471900	-	INTERGENIC	---	---
SNP_A-1510713	rs1374536	3	1.44	±	0.73	Yes	33%	C+/T	2	q36.1	223275270	+	INTRONIC	MOGAT1	2-acylglycerol O-acyltransferase 1 (EC 2.3.1.22) (Monoacylglycerol O- acyltransferase 1) (Acyl CoA:monoacylglycerol acyltransferase 1) (MGAT1) (Diacylglycerol acyltransferase 2-like protein 1) (Diacylglycerol O-acyltransferase candidate 2) (hDC2). [Source:Uniprot/SWISSPROT;Acc:Q96PD6]
SNP_A-1510717	rs1895103	1	1.06			No	---	C/T	12	q23.1	95577622	-	INTRONIC	C12orf63	Putative uncharacterized protein C12orf63. [Source:Uniprot/SWISSPROT;Acc:Q6ZTY8]
SNP_A-1510719	rs1511800	2	2.14	±	0.61	Yes	100%	C/T	4	q35.2	187372550	+	DOWNSTREAM	CYP4V2	Cytochrome P450 4V2 (EC 1.14.-.-). [Source:Uniprot/SWISSPROT;Acc:Q6ZWL3]
SNP_A-1510721	rs953809	3	1.29	±	0.11	Yes	33%	C+/T	1	q24.2	165670249	-	INTRONIC	CD247	T-cell surface glycoprotein CD3 zeta chain precursor (T-cell receptor T3 zeta chain) (CD247 antigen). [Source:Uniprot/SWISSPROT;Acc:P20963]
SNP_A-1510724	rs1368272	1	3.52			Yes	100%	A/G+	5	q35.2	173515657	+	INTERGENIC	---	---
SNP_A-1510727	rs956275	12	1.35	±	0.30	Yes	42%	A/G	4	q12	56962163	-	INTRONIC	PPAT	Amidophosphoribosyltransferase precursor (EC 2.4.2.14) (Glutamine phosphoribosylpyrophosphate amidotransferase) (ATase) (GPAT). [Source:Uniprot/SWISSPROT;Acc:Q06203]
SNP_A-1510729	rs2138927	8	3.25	±	1.66	Yes	75%	C+/G	10	p13	15360615	+	INTRONIC	C10orf38	UPF0560 protein C10orf38 precursor (Astroprincin). [Source:Uniprot/SWISSPROT;Acc:Q5VUB5]
SNP_A-1510730	rs1557405	2	2.14	±	0.12	Yes	100%	A/C+	18	q21.32	55341792	-	INTRONIC	CCBE1	Collagen and calcium-binding EGF domain-containing protein 1 precursor. [Source:Uniprot/SWISSPROT;Acc:Q6UXH8]
SNP_A-1510731	rs717293	1	1.10			No	---	C/T	16	q21	62116021	+	INTERGENIC	---	---
SNP_A-1510733	rs20037	3	1.23	±	0.33	Yes	33%	G+/T	22	q12.1	27807841	+	INTRONIC	KREMEN1	Kremen protein 1 precursor (Kringle-containing protein marking the eye and the nose) (Kringle domain-containing transmembrane protein 1) (Dickkopf receptor). [Source:Uniprot/SWISSPROT;Acc:Q96MU8]
SNP_A-1510734	rs1289944	4	1.12	±	0.10	No	---	A/T	1	p12	117764452	+	INTRONIC	MAN1A2	Mannosyl-oligosaccharide 1,2-alpha-mannosidase IB (EC 3.2.1.113) (Processing alpha-1,2-mannosidase IB) (Alpha-1,2-mannosidase IB) (Mannosidase alpha class 1A member 2). [Source:Uniprot/SWISSPROT;Acc:O60476]
SNP_A-1510735	rs614452	1	1.50			Yes	100%	G/T+	1	q32.1	199820186	+	INTERGENIC	---	---
SNP_A-1510738	rs953380	1	1.13			No	---	C/T	4	p12	46620570	-	3PRIME_UTR	GABRA4	Gamma-aminobutyric acid receptor subunit alpha-4 precursor (GABA(A) receptor subunit alpha-4). [Source:Uniprot/SWISSPROT;Acc:P48169]
SNP_A-1510740	rs763775	1	2.12			Yes	100%	A/G+	6	q22.31	120266455	-	INTERGENIC	---	---
SNP_A-1510745	rs1004330	1	1.59			Yes	100%	C/T+	16	q22.2	69590464	-	INTRONIC	HYDIN	Hydrocephalus-inducing protein homolog. [Source:Uniprot/SWISSPROT;Acc:Q4G0P3]
SNP_A-1510747	rs722259	1	1.02			No	---	C/T	1	q23.3	163797537	+	INTRONIC	LRRC52	Leucine-rich repeat-containing protein 52 precursor. [Source:Uniprot/SWISSPROT;Acc:Q8N7C0]
SNP_A-1510750	rs1011578	2	1.16	±	0.19	No	---	A/C	2	p16.3	49201744	-	INTRONIC	FSHR	Follicle-stimulating hormone receptor precursor (FSH-R) (Follitropin receptor). [Source:Uniprot/SWISSPROT;Acc:P23945]
SNP_A-1510751	rs803172	4	1.24	±	0.16	Yes	25%	A+/G	7	q21.13	90611132	-	INTRONIC	PFTK1	Serine/threonine-protein kinase PFTAIRE-1 (EC 2.7.11.22). [Source:Uniprot/SWISSPROT;Acc:O94921]
SNP_A-1510754	rs721146	3	1.86	±	0.39	Yes	100%	G/T	21	q21.2	24835110	-	INTERGENIC	---	---
SNP_A-1510755	rs2008011	3	1.38	±	0.47	Yes	33%	A/T+	5	p15.1	17445029	-	INTERGENIC	---	---
SNP_A-1510759	rs1859413	1	1.00			No	---	C/T	7	p21.3	8832522	+	INTERGENIC	---	---
SNP_A-1510762	rs842636	1	1.21			No	---	A/G	2	p16.1	60945454	+	INTERGENIC	---	---
SNP_A-1510772	rs717340	6	2.58	±	1.06	Yes	100%	C/T+	8	q21.13	81209405	+	INTERGENIC	---	---
SNP_A-1510773	rs1399025	1	1.00			No	---	C/T	11	p15.1	18092573	-	INTRONIC	SAA3P.	Putative serum amyloid A-3 protein. [Source:Uniprot/SWISSPROT;Acc:P22614]
SNP_A-1510777	rs1399859	1	1.01			No	---	A/T	8	q11.23	53076300	-	INTERGENIC	---	---
SNP_A-1510778	rs156318	1	1.56			Yes	100%	A+/G	7	p15.3	24179881	-	INTERGENIC	---	---
SNP_A-1510779	rs2881918	1	1.00			No	---	C/T	X	q22.3	108348698	-	INTERGENIC	---	---
SNP_A-1510781	rs727631	1	1.67			Yes	100%	C+/G	2	p22.2	38234320	+	INTRONIC	SLC30A6	Zinc transporter 6 (ZnT-6) (Solute carrier family 30 member 6). [Source:Uniprot/SWISSPROT;Acc:Q6NXT4]
SNP_A-1510782	rs727064	1	1.06			No	---	C/T	4	q21.22	83042128	-	INTERGENIC	---	---
SNP_A-1510785	rs725139	3	1.57	±	0.90	Yes	33%	C/G	2	q13	113484025	+	DOWNSTREAM	IL1F6	Interleukin-1 family member 6 (IL-1F6) (Interleukin-1 epsilon) (IL-1 epsilon) (FIL1 epsilon). [Source:Uniprot/SWISSPROT;Acc:Q9UHA7]
SNP_A-1510787	rs2321580	3	1.15	±	0.08	No	---	A/G	8	p21.2	25676895	+	INTRONIC	PPP2R2A	Dedicator of cytokinesis protein 5. [Source:Uniprot/SWISSPROT;Acc:Q9H7D0]
SNP_A-1510789	rs172677	5	1.09	±	0.12	No	---	A/G	12	p13.1	13988737	+	INTRONIC	GRIN2B	Glutamate [NMDA] receptor subunit epsilon-2 precursor (N-methyl D- aspartate receptor subtype 2B) (NR2B) (NMDAR2B) (N-methyl-D-aspartate receptor subunit 3) (NR3) (hNR3). [Source:Uniprot/SWISSPROT;Acc:Q13224]
SNP_A-1510790	rs953927	4	1.61	±	0.44	Yes	50%	C/T+	2	p24.1	20473435	-	INTERGENIC	---	---
SNP_A-1510792	rs722260	2	4.93	±	0.47	Yes	100%	A+/G	1	q23.3	163797634	+	INTRONIC	LRRC52	Leucine-rich repeat-containing protein 52 precursor. [Source:Uniprot/SWISSPROT;Acc:Q8N7C0]
SNP_A-1510797	rs28177	10	1.09	±	0.08	No	---	A/T	7	p21.3	7983424	-	INTRONIC	GLCCI1	Glucocorticoid-induced transcript 1 protein. [Source:Uniprot/SWISSPROT;Acc:Q86VQ1]
SNP_A-1510799	rs2350987	1	1.00			No	---	A/G	11	p15.2	15290007	-	INTERGENIC	---	---
SNP_A-1510802	rs139247	8	1.37	±	0.69	Yes	13%	A/G	22	q13.31	42951033	+	INTERGENIC	---	---
SNP_A-1510806	rs243725	2	2.14	±	0.77	Yes	100%	A+/T	21	q21.3	28060803	+	INTERGENIC	---	---
SNP_A-1510807	rs763550	5	2.40	±	0.25	Yes	100%	A+/G	8	q11.23	52878018	-	INTRONIC	AC012413.10	---
SNP_A-1510811	rs861070	1	1.02			No	---	A/G	12	q24.32	124571441	+	INTRONIC	TMEM132B	Transmembrane protein 132B. [Source:Uniprot/SWISSPROT;Acc:Q14DG7]
SNP_A-1510812	rs2395166	4	1.16	±	0.30	Yes	25%	C+/T	6	p21.32	32496253	+	INTERGENIC	---	---
SNP_A-1510816	rs1360005	2	1.07	±	0.08	No	---	A/G	10	q23.33	97061050	-	DOWNSTREAM	SORBS1	Sorbin and SH3 domain-containing protein 1 (Ponsin) (c-Cbl-associated protein) (CAP) (SH3 domain protein 5) (SH3P12). [Source:Uniprot/SWISSPROT;Acc:Q9BX66]
SNP_A-1510820	rs2144883	6	1.35	±	0.22	Yes	50%	C/T	20	p12.1	16273140	+	INTRONIC	C20orf23	Kinesin-like protein KIF16B (Sorting nexin-23). [Source:Uniprot/SWISSPROT;Acc:Q96L93]
SNP_A-1510821	---	1	1.05			No	---	C/T	---	---	---	---	---	---	---
SNP_A-1510823	rs952501	7	1.31	±	0.29	Yes	43%	A/G+	1	p21.3	97727861	+	INTRONIC	DPYD	Dihydropyrimidine dehydrogenase [NADP+] precursor (EC 1.3.1.2) (DPD) (DHPDHase) (Dihydrouracil dehydrogenase) (Dihydrothymine dehydrogenase). [Source:Uniprot/SWISSPROT;Acc:Q12882]
SNP_A-1510828	rs2008686	8	1.90	±	1.05	Yes	75%	C/G+	14	q31.3	87555530	-	INTERGENIC	---	---
SNP_A-1510833	rs1572086	2	1.21	±	0.11	No	---	A/G	13	q21.33	70016372	+	INTERGENIC	---	---
SNP_A-1510839	rs1792774	5	1.49	±	0.32	Yes	60%	C/T	11	q22.3	104417763	+	INTRONIC	CASP1	Caspase-1 precursor (EC 3.4.22.36) (CASP-1) (Interleukin-1 beta convertase) (IL-1BC) (IL-1 beta-converting enzyme) (ICE) (Interleukin- 1 beta-converting enzyme) (p45) [Contains: Caspase-1 subunit p20; Caspase-1 subunit p10]. [Source:Uniprot/SWISSPROT;Acc:P29466]
SNP_A-1510841	rs2014303	4	1.29	±	0.27	Yes	50%	A/C	4	p16.1	10194954	+	INTRONIC	AC005599.5	Mast cell immunoreceptor signal transducer (Cytokine-dependent hematopoietic cell linker). [Source:Uniprot/SWISSPROT;Acc:Q7Z7G1]
SNP_A-1510842	rs2026954	1	1.10			No	---	C/T	1	p32.1	59459643	+	INTERGENIC	---	---
SNP_A-1510843	rs763551	1	1.10			No	---	A/C	8	p12	31564671	-	INTERGENIC	---	---
SNP_A-1510845	rs599069	1	1.53			Yes	100%	C/T+	11	q14.2	87434030	+	INTERGENIC	---	---
SNP_A-1510848	rs1402183	1	1.00			No	---	C/T	18	p11.32	2512159	-	INTERGENIC	---	---
SNP_A-1510849	rs1367219	1	2.25			Yes	100%	C/T+	2	q31.1	175217497	-	INTRONIC	WASPIP	WAS/WASL-interacting protein family member 1 (Wiskott-Aldrich syndrome protein-interacting protein) (WASP-interacting protein) (PRPL-2 protein). [Source:Uniprot/SWISSPROT;Acc:O43516]
SNP_A-1510854	rs3897960	2	1.05	±	0.08	No	---	A/T	4	q21.22	83920815	+	INTRONIC	SCD5	Stearoyl-CoA desaturase 5 (EC 1.14.19.1) (HSCD5) (Acyl-CoA-desaturase 4) (Stearoyl-CoA 9-desaturase). [Source:Uniprot/SWISSPROT;Acc:Q86SK9]
SNP_A-1510860	rs722706	1	2.93			Yes	100%	C+/T	14	q21.3	44377543	-	INTERGENIC	---	---
SNP_A-1510863	rs1570634	1	1.25			No	---	A/G	9	q21.31	82781369	-	INTERGENIC	---	---
SNP_A-1510865	rs689157	14	1.40	±	0.26	Yes	43%	A/T	1	q25.3	183074135	+	INTRONIC	FAM129A	Protein Niban (Protein FAM129A) (Cell growth-inhibiting gene 39 protein). [Source:Uniprot/SWISSPROT;Acc:Q9BZQ8]
SNP_A-1510868	rs1409098	2	2.12	±	0.44	Yes	100%	C/T+	6	p12.1	53990299	-	UPSTREAM	C6orf142	Uncharacterized protein C6orf142. [Source:Uniprot/SWISSPROT;Acc:Q5VWP3]
SNP_A-1510869	rs950455	1	1.31			No	---	A/G	1	q41	218175541	+	INTERGENIC	---	---
SNP_A-1510872	rs2050769	2	1.00	±	0.00	No	---	C/T	10	q26.2	130089045	+	INTERGENIC	---	---
SNP_A-1510873	rs957634	1	1.69			Yes	100%	C/T+	1	p35.3	29171596	-	INTRONIC	EPB41	Protein 4.1 (Band 4.1) (P4.1) (EPB4.1) (4.1R). [Source:Uniprot/SWISSPROT;Acc:P11171]
SNP_A-1510876	rs1884053	1	1.32			No	---	C/T	6	q25.1	152333159	+	INTRONIC	ESR1	Estrogen receptor (ER) (Estradiol receptor) (ER-alpha) (Nuclear receptor subfamily 3 group A member 1). [Source:Uniprot/SWISSPROT;Acc:P03372]
SNP_A-1510877	rs726856	2	1.21	±	0.27	Yes	50%	A/C+	4	q35.1	182857218	-	INTERGENIC	---	---
SNP_A-1510878	rs1935571	1	1.12			No	---	G/T	1	p21.3	96186923	+	INTERGENIC	---	---
SNP_A-1510879	rs355684	1	1.00			No	---	A/G	4	q21.1	78722987	-	INTRONIC	CXCL13	C-X-C motif chemokine 13 precursor (Small-inducible cytokine B13) (B lymphocyte chemoattractant) (CXC chemokine BLC) (B cell-attracting chemokine 1) (BCA-1) (ANGIE). [Source:Uniprot/SWISSPROT;Acc:O43927]
SNP_A-1510881	rs2389774	1	1.22			No	---	A/G	1	p22.3	84990415	+	INTERGENIC	---	---
SNP_A-1510883	rs1074956	5	1.27	±	0.17	Yes	40%	C+/T	12	q14.1	60950491	-	INTRONIC	USP15	Ubiquitin carboxyl-terminal hydrolase 15 (EC 3.1.2.15) (Ubiquitin thioesterase 15) (Ubiquitin-specific-processing protease 15) (Deubiquitinating enzyme 15) (Unph-2) (Unph4). [Source:Uniprot/SWISSPROT;Acc:Q9Y4E8]
SNP_A-1510884	rs1380000	2	1.42	±	0.41	Yes	50%	G/T+	4	q34.3	180898574	+	INTERGENIC	---	---
SNP_A-1510888	rs763552	2	1.53	±	0.75	Yes	50%	A+/G	8	p12	31564949	-	INTERGENIC	---	---
SNP_A-1510889	rs1074541	10	1.39	±	0.25	Yes	40%	A/G	1	p22.2	89282087	+	INTERGENIC	---	---
SNP_A-1510890	rs953353	1	1.68			Yes	100%	C/T+	11	q14.2	87433821	+	INTERGENIC	---	---
SNP_A-1510891	rs1726	6	1.32	±	0.12	Yes	33%	A/T+	1	q23.3	158844628	-	DOWNSTREAM	SLAMF1	Signaling lymphocytic activation molecule precursor (IPO-3) (CD150 antigen) (CDw150). [Source:Uniprot/SWISSPROT;Acc:Q13291]
SNP_A-1510894	rs959117	1	1.00			No	---	A/G	19	p13.12	15450328	-	INTRONIC	PGLYRP2	N-acetylmuramoyl-L-alanine amidase precursor (EC 3.5.1.28) (Peptidoglycan recognition protein long) (PGRP-L) (Peptidoglycan recognition protein 2). [Source:Uniprot/SWISSPROT;Acc:Q96PD5]
SNP_A-1510901	rs3846035	1	1.06			No	---	C/T	3	p14.3	55378210	-	INTERGENIC	---	---
SNP_A-1510909	rs2026569	1	1.10			No	---	A/G	13	q13.3	38481625	+	DOWNSTREAM	C13orf23	Uncharacterized protein KIAA2032. [Source:Uniprot/SWISSPROT;Acc:Q86XN7]
SNP_A-1510911	rs61053	1	1.00			No	---	G/T	8	p21.2	23760240	+	INTRONIC	STC1	Stanniocalcin-1 precursor (STC-1). [Source:Uniprot/SWISSPROT;Acc:P52823]
SNP_A-1510913	rs2218497	2	1.74	±	0.44	Yes	100%	A+/G	13	q14.11	43326793	+	3PRIME_UTR	AL512506.8	Uncharacterized protein ENSP00000339624 (Fragment). [Source:Uniprot/SPTREMBL;Acc:A6NNI1]
SNP_A-1510915	rs1384217	1	1.01			No	---	C/T	8	q11.21	49732061	+	INTERGENIC	---	---
SNP_A-1510917	rs1079071	1	1.75			Yes	100%	A/G+	11	q23.3	120134132	-	INTRONIC	GRIK4	Glutamate receptor, ionotropic kainate 4 precursor (Glutamate receptor KA-1) (KA1) (Excitatory amino acid receptor 1) (EAA1). [Source:Uniprot/SWISSPROT;Acc:Q16099]
SNP_A-1510918	rs1322512	4	1.16	±	0.14	No	---	G/T	6	q25.2	152989646	-	INTRONIC	SYNE1	Nesprin-1 (Nuclear envelope spectrin repeat protein 1) (Synaptic nuclear envelope protein 1) (Syne-1) (Myocyte nuclear envelope protein 1) (Myne-1) (Enaptin). [Source:Uniprot/SWISSPROT;Acc:Q8NF91]
SNP_A-1510920	rs1884054	1	1.00			No	---	A/C	6	q25.1	152333259	+	INTRONIC	ESR1	Estrogen receptor (ER) (Estradiol receptor) (ER-alpha) (Nuclear receptor subfamily 3 group A member 1). [Source:Uniprot/SWISSPROT;Acc:P03372]
SNP_A-1510923	rs1452336	4	1.49	±	0.71	Yes	50%	A/G	9	p21.1	28114180	+	INTRONIC	LINGO2	Leucine-rich repeat and immunoglobulin-like domain-containing nogo receptor-interacting protein 2 precursor (Leucine-rich repeat neuronal protein 6C) (Leucine-rich repeat neuronal protein 3). [Source:Uniprot/SWISSPROT;Acc:Q7L985]
SNP_A-1510924	rs1961560	4	1.97	±	1.03	Yes	50%	A/C+	2	q35	219636170	-	UPSTREAM	IHH	Indian hedgehog protein precursor (IHH) (HHG-2) [Contains: Indian hedgehog protein N-product; Indian hedgehog protein C-product]. [Source:Uniprot/SWISSPROT;Acc:Q14623]
SNP_A-1510928	rs966216	3	1.67	±	0.58	Yes	67%	A/G	8	q11.22	52100464	-	INTERGENIC	---	---
SNP_A-1510930	rs719147	5	1.23	±	0.25	Yes	40%	A+/C	18	q12.2	31952190	-	INTRONIC	SLC39A6	Zinc transporter ZIP6 precursor (Zrt- and Irt-like protein 6) (ZIP-6) (Solute carrier family 39 member 6) (Estrogen-regulated protein LIV- 1). [Source:Uniprot/SWISSPROT;Acc:Q13433]
SNP_A-1510933	rs488212	3	1.50	±	0.21	Yes	67%	A+/C	11	q22.3	105662614	-	INTERGENIC	---	---
SNP_A-1510935	rs1073368	2	1.06	±	0.01	No	---	A/G	11	p11.2	44005261	+	INTERGENIC	---	---
SNP_A-1510936	rs1522921	2	2.20	±	0.20	Yes	100%	C+/G	7	p15.1	29116520	-	INTRONIC	CPVL	Probable serine carboxypeptidase CPVL precursor (EC 3.4.16.-) (Carboxypeptidase, vitellogenic-like) (Vitellogenic carboxypeptidase- like protein) (VCP-like protein) (HVLP). [Source:Uniprot/SWISSPROT;Acc:Q9H3G5]
SNP_A-1510938	rs958357	3	1.15	±	0.02	No	---	C/T	4	q34.1	172388135	-	INTERGENIC	---	---
SNP_A-1510940	rs2417485	1	1.00			No	---	A/C	9	q31.1	105906927	+	INTRONIC	SMC2	Structural maintenance of chromosomes protein 2 (Chromosome-associated protein E) (hCAP-E) (XCAP-E homolog). [Source:Uniprot/SWISSPROT;Acc:O95347]
SNP_A-1510944	rs1355533	8	1.28	±	0.48	Yes	25%	C/T	3	q29	197771052	+	INTRONIC	WDR53	WD repeat-containing protein 53. [Source:Uniprot/SWISSPROT;Acc:Q7Z5U6]
SNP_A-1510948	rs1477038	2	1.09	±	0.13	No	---	C/T	2	p14	64700540	-	INTERGENIC	---	---
SNP_A-1510951	rs1074049	6	3.23	±	1.14	Yes	100%	C/T+	2	q35	219335248	-	---	---	---
SNP_A-1510954	rs717706	3	1.14	±	0.13	No	---	G/T	3	q13.2	113942885	-	INTERGENIC	---	---
SNP_A-1510958	rs1961511	2	1.02	±	0.02	No	---	A/G	3	q25.2	155066924	+	INTERGENIC	---	---
SNP_A-1510959	rs1961427	1	1.24			No	---	C/T	5	q31.1	133280232	-	INTERGENIC	---	---
SNP_A-1510960	rs950721	6	1.08	±	0.13	No	---	C/T	8	p23.1	8713900	+	INTRONIC	MFHAS1	Malignant fibrous histiocytoma-amplified sequence 1 (Malignant fibrous histiocytoma-amplified sequence with leucine-rich tandem repeats 1). [Source:Uniprot/SWISSPROT;Acc:Q9Y4C4]
SNP_A-1510962	rs2392274	1	1.00			No	---	A/G	7	p14.3	34615308	+	INTRONIC	AC005582.1	AAA1 variant III (AAA1 protein, isoform CRA_a). [Source:Uniprot/SPTREMBL;Acc:Q6W4W4]
SNP_A-1510963	rs718050	10	1.39	±	0.19	Yes	60%	A+/G	20	q13.13	48630337	+	INTRONIC	PTPN1	Tyrosine-protein phosphatase non-receptor type 1 (EC 3.1.3.48) (Protein-tyrosine phosphatase 1B) (PTP-1B). [Source:Uniprot/SWISSPROT;Acc:P18031]
SNP_A-1510966	rs1367669	2	1.03	±	0.04	No	---	C/T	6	q22.31	123689116	-	INTRONIC	TRDN	Triadin. [Source:Uniprot/SWISSPROT;Acc:Q13061]
SNP_A-1510968	rs508643	9	1.21	±	0.13	Yes	11%	C/T+	11	q21	95601392	-	INTERGENIC	---	---
SNP_A-1510973	rs31106	2	1.09	±	0.13	No	---	A/T	16	q12.2	53933860	+	INTERGENIC	---	---
SNP_A-1510976	rs1820558	7	9.26	±	6.57	Yes	86%	C/T+	2	q12.3	107904055	-	INTERGENIC	---	---
SNP_A-1510978	rs2377256	1	2.40			Yes	100%	C/T+	3	q27.2	186224950	+	INTRONIC	VPS8	Vacuolar protein sorting-associated protein 8 homolog. [Source:Uniprot/SWISSPROT;Acc:Q8N3P4]
SNP_A-1510980	rs54520	3	1.50	±	0.55	Yes	67%	C+/G	3	q23	144386802	+	INTERGENIC	---	---
SNP_A-1510986	rs2343264	1	1.44			Yes	100%	C+/T	6	q25.1	150334619	+	3PRIME_UTR	ULBP1	NKG2D ligand 1 precursor (UL16-binding protein 1) (NKG2DL1) (N2DL-1) (ALCAN-beta) (Retinoic acid early transcript 1I). [Source:Uniprot/SWISSPROT;Acc:Q9BZM6]
SNP_A-1510987	rs750772	1	1.61			Yes	100%	C/T+	2	p24.2	17831067	-	INTRONIC	SMC6	Structural maintenance of chromosomes protein 6 (hSMC6). [Source:Uniprot/SWISSPROT;Acc:Q96SB8]
SNP_A-1510992	rs726359	6	3.18	±	1.02	Yes	100%	A+/G	2	p16.3	50615291	-	INTRONIC	NRXN1	Neurexin-1-alpha precursor (Neurexin I-alpha). [Source:Uniprot/SWISSPROT;Acc:Q9ULB1]
SNP_A-1510993	rs4131745	12	1.39	±	0.31	Yes	50%	C/T	4	q21.23	86055478	-	INTRONIC	WDFY3	WD repeat and FYVE domain-containing protein 3 (Autophagy-linked FYVE protein) (Alfy). [Source:Uniprot/SWISSPROT;Acc:Q8IZQ1]
SNP_A-1510996	rs958358	1	1.04			No	---	A/G	8	p22	13570617	+	INTERGENIC	---	---
SNP_A-1510997	rs2135488	1	1.11			No	---	C/T	13	q21.33	70515776	-	INTERGENIC	---	---
SNP_A-1511001	rs965934	2	1.10	±	0.12	No	---	A/G	10	q24.2	100425944	+	INTRONIC	HPSE2	Heparanase-2 (EC 3.2.-.-) (Hpa2). [Source:Uniprot/SWISSPROT;Acc:Q8WWQ2]
SNP_A-1511009	rs1825411	4	1.25	±	0.27	Yes	50%	C/T	6	p21.1	41307863	-	INTRONIC	TREML4	Trem-like transcript 4 protein precursor (TLT-4) (Triggering receptor expressed on myeloid cells-like protein 4). [Source:Uniprot/SWISSPROT;Acc:Q6UXN2]
SNP_A-1511016	rs642157	5	1.72	±	1.25	Yes	40%	A/T	9	p13.3	33334252	-	INTRONIC	NFX1	Transcriptional repressor NF-X1 (EC 6.3.2.-) (Nuclear transcription factor, X box-binding protein 1). [Source:Uniprot/SWISSPROT;Acc:Q12986]
SNP_A-1511020	rs1820559	1	1.04			No	---	C/T	2	q12.3	107904023	-	INTERGENIC	---	---
SNP_A-1511021	rs728589	5	1.31	±	0.15	Yes	40%	C/T+	6	q24.2	143213706	-	INTRONIC	HIVEP2	Transcription factor HIVEP2 (Human immunodeficiency virus type I enhancer-binding protein 2) (HIV-EP2) (MHC-binding protein 2) (MBP-2). [Source:Uniprot/SWISSPROT;Acc:P31629]
SNP_A-1511022	rs725105	7	1.24	±	0.13	Yes	14%	A/G	10	p15.1	6230349	-	INTRONIC	PFKFB3	6-phosphofructo-2-kinase/fructose-2,6-biphosphatase 3 (6PF-2-K/Fru- 2,6-P2ASE brain/placenta-type isozyme) (iPFK-2) (Renal carcinoma antigen NY-REN-56) [Includes: 6-phosphofructo-2-kinase (EC 2.7.1.105); Fructose-2,6-bisphosphatase (EC 3.1.3.46)]. [Source:Uniprot/SWISSPROT;Acc:Q16875]
SNP_A-1511024	rs1073410	3	1.41	±	0.17	Yes	67%	C/T	2	p16.2	53351459	-	INTERGENIC	---	---
SNP_A-1511025	rs2358509	1	1.01			No	---	C/G	1	p35.1	34059171	+	INTRONIC	CSMD2	CUB and sushi domain-containing protein 2 (CUB and sushi multiple domains protein 2). [Source:Uniprot/SWISSPROT;Acc:Q7Z408]
SNP_A-1511033	rs3914461	1	1.10			No	---	A/G	2	q31.3	180597420	-	INTERGENIC	---	---
SNP_A-1511037	rs1011981	1	1.00			No	---	A/G	5	q14.2	82429444	+	INTRONIC	XRCC4	DNA-repair protein XRCC4 (X-ray repair cross-complementing protein 4). [Source:Uniprot/SWISSPROT;Acc:Q13426]
SNP_A-1511038	rs785679	1	1.05			No	---	A/G	2	p21	44906115	+	INTERGENIC	---	---
SNP_A-1511040	rs1413804	1	1.07			No	---	C/T	6	p22.3	18944310	-	INTERGENIC	---	---
SNP_A-1511041	rs1558479	3	1.24	±	0.33	Yes	33%	C/G+	7	q36.1	150043224	-	INTRONIC	AP4M1	AP-4 complex subunit mu-1 (Adapter-related protein complex 4 mu-1 subunit) (Mu subunit of AP-4) (AP-4 adapter complex mu subunit) (Mu- adaptin-related protein 2) (Mu4-adaptin) (mu-ARP2) (mu4). [Source:Uniprot/SWISSPROT;Acc:O00189]
SNP_A-1511045	rs952645	1	1.00			No	---	A/G	13	q33.1	102787731	-	INTERGENIC	---	---
SNP_A-1511046	rs963170	3	1.79	±	1.10	Yes	33%	G/T+	1	p12	119362191	-	INTERGENIC	---	---
SNP_A-1511047	rs1506072	1	1.00			No	---	A/G	1	q42.12	223269444	-	INTRONIC	C1orf67	DYH14_HUMAN Isoform 2 of Q0VDD8 - Homo sapiens (Human) [Source:Uniprot/Varsplic;Acc:Q0VDD8-2]
SNP_A-1511048	rs719786	1	1.00			No	---	A/G	4	q25	109616181	+	INTERGENIC	---	---
SNP_A-1511049	rs666384	1	1.29			No	---	C/T	2	p12	79079053	+	INTERGENIC	---	---
SNP_A-1511050	rs468280	1	1.27			No	---	A/T	21	q21.1	20084545	-	INTERGENIC	---	---
SNP_A-1511051	rs726443	8	1.93	±	0.44	Yes	88%	C/T+	3	q13.11	106921010	+	INTRONIC	CBLB	E3 ubiquitin-protein ligase CBL-B (EC 6.3.2.-) (Signal transduction protein CBL-B) (SH3-binding protein CBL-B) (Casitas B-lineage lymphoma proto-oncogene b) (RING finger protein 56). [Source:Uniprot/SWISSPROT;Acc:Q13191]
SNP_A-1511053	rs660274	3	2.13	±	0.38	Yes	100%	A/G	11	q14.1	84482949	+	INTRONIC	DLG2	Disks large homolog 2 (Postsynaptic density protein PSD-93) (Channel- associated protein of synapse-110) (Chapsyn-110). [Source:Uniprot/SWISSPROT;Acc:Q15700]
SNP_A-1511054	rs952956	10	1.44	±	0.17	Yes	80%	A+/G	10	q11.21	44760819	+	INTERGENIC	---	---
SNP_A-1511056	rs702479	1	5.91			Yes	100%	C/T+	7	p21.3	12770960	+	INTERGENIC	---	---
SNP_A-1511060	rs350731	5	1.71	±	0.67	Yes	60%	G+/T	2	p16.2	52839328	+	INTERGENIC	---	---
SNP_A-1511063	rs952149	7	1.50	±	0.29	Yes	71%	A+/G	8	p21.3	20135643	-	INTERGENIC	---	---
SNP_A-1511066	rs713298	1	1.34			No	---	C/T	10	q21.3	68113302	-	INTRONIC	CTNNA3	Catenin alpha-3 (Alpha T-catenin) (Cadherin-associated protein). [Source:Uniprot/SWISSPROT;Acc:Q9UI47]
SNP_A-1511068	rs1335560	1	1.00			No	---	C/T	13	q31.3	90340598	+	INTERGENIC	---	---
SNP_A-1511069	rs878825	10	1.57	±	0.15	Yes	80%	A+/G	22	q11.21	20312249	-	INTRONIC	TUBA8	Tubulin alpha-8 chain (Alpha-tubulin 8) (Tubulin alpha chain-like 2). [Source:Uniprot/SWISSPROT;Acc:Q9NY65]
SNP_A-1511071	rs717827	7	1.67	±	0.48	Yes	71%	G/T+	2	p22.1	40351005	-	INTRONIC	SLC30A6	Zinc transporter 6 (ZnT-6) (Solute carrier family 30 member 6). [Source:Uniprot/SWISSPROT;Acc:Q6NXT4]
SNP_A-1511072	rs725403	1	1.00			No	---	A/T	8	q22.3	105778412	-	INTERGENIC	---	---
SNP_A-1511074	rs1357032	1	1.21			No	---	C/T	4	p15.1	28572026	-	INTERGENIC	---	---
SNP_A-1511075	rs1202790	3	1.15	±	0.15	No	---	C/T	1	p32.2	58189936	+	INTRONIC	DAB1	Disabled homolog 1. [Source:Uniprot/SWISSPROT;Acc:O75553]
SNP_A-1511078	rs722207	2	1.12	±	0.16	No	---	A/G	6	q25.1	152364885	+	INTRONIC	ESR1	Estrogen receptor (ER) (Estradiol receptor) (ER-alpha) (Nuclear receptor subfamily 3 group A member 1). [Source:Uniprot/SWISSPROT;Acc:P03372]
SNP_A-1511079	rs2373001	1	1.88			Yes	100%	C/T+	2	p22.2	37451925	+	INTRONIC	SLC30A6	Zinc transporter 6 (ZnT-6) (Solute carrier family 30 member 6). [Source:Uniprot/SWISSPROT;Acc:Q6NXT4]
SNP_A-1511085	rs1872701	7	1.47	±	0.61	Yes	43%	G/T+	4	q24	103172704	+	INTRONIC	BANK1	B-cell scaffold protein with ankyrin repeats. [Source:Uniprot/SWISSPROT;Acc:Q8NDB2]
SNP_A-1511089	rs2045057	1	1.08			No	---	A/G	2	q11.2	99051361	+	INTRONIC	TSGA10	Testis-specific gene 10 protein (Testis development protein NYD-SP7). [Source:Uniprot/SWISSPROT;Acc:Q9BZW7]
SNP_A-1511090	rs2153349	1	2.05			Yes	100%	C/T+	1	q44	246075606	+	UPSTREAM	OR11L1	Olfactory receptor 11L1. [Source:Uniprot/SWISSPROT;Acc:Q8NGX0]
SNP_A-1511095	rs963171	2	1.48	±	0.52	Yes	50%	A/T+	1	p12	119362035	-	INTERGENIC	---	---
SNP_A-1511096	rs763450	4	1.93	±	0.97	Yes	50%	A+/G	12	q23.3	105544345	+	INTRONIC	RFX4	Transcription factor RFX4 (Regulatory factor X 4) (Testis development protein NYD-SP10). [Source:Uniprot/SWISSPROT;Acc:Q33E94]
SNP_A-1511102	rs2345903	4	1.18	±	0.09	No	---	A/G	2	q23.3	152918690	+	INTERGENIC	---	---
SNP_A-1511103	rs1539041	7	1.25	±	0.18	Yes	29%	G/T+	10	q23.32	93567121	+	INTRONIC	TNKS2	Tankyrase-2 (EC 2.4.2.30) (TANK2) (Tankyrase II) (TNKS-2) (TRF1- interacting ankyrin-related ADP-ribose polymerase 2) (Tankyrase-like protein) (Tankyrase-related protein). [Source:Uniprot/SWISSPROT;Acc:Q9H2K2]
SNP_A-1511104	rs718621	1	1.24			No	---	C/T	12	q23.1	97173389	+	INTERGENIC	---	---
SNP_A-1511107	rs868814	1	1.19			No	---	C/T	14	q23.3	64654261	-	INTERGENIC	---	---
SNP_A-1511108	rs975360	1	1.01			No	---	C/T	7	q21.11	81248964	+	INTERGENIC	---	---
SNP_A-1511109	rs602622	1	1.00			No	---	C/G	2	p22.3	33511730	-	INTRONIC	SLC30A6	Zinc transporter 6 (ZnT-6) (Solute carrier family 30 member 6). [Source:Uniprot/SWISSPROT;Acc:Q6NXT4]
SNP_A-1511110_2	rs631087	2	1.01	±	0.02	No	---	A/G	6	p22.3	19103288	-	INTERGENIC	---	---
SNP_A-1511115	rs725404	2	1.13	±	0.05	No	---	C/G	3	q21.1	124049662	-	INTRONIC	DIRC2	Disrupted in renal carcinoma protein 2 (Disrupted in renal cancer protein 2). [Source:Uniprot/SWISSPROT;Acc:Q96SL1]
SNP_A-1511116	rs961097	9	1.88	±	0.63	Yes	89%	C+/T	14	q31.1	80991221	+	INTERGENIC	---	---
SNP_A-1511117	rs1388175	6	1.11	±	0.12	No	---	A/C	17	q11.2	24488142	+	INTRONIC	MYO18A	Myosin-XVIIIa (Myosin containing a PDZ domain) (Molecule associated with JAK3 N-terminus) (MAJN). [Source:Uniprot/SWISSPROT;Acc:Q92614]
SNP_A-1511119	rs723782	5	1.12	±	0.06	No	---	A/C	4	q22.1	91958781	-	INTERGENIC	---	---
SNP_A-1511122	rs1361358	1	1.27			No	---	A/G	1	q43	236111040	-	DOWNSTREAM	ZP4	Zona pellucida sperm-binding protein 4 precursor (Zona pellucida sperm-binding protein B) [Contains: Processed zona pellucida sperm- binding protein 4]. [Source:Uniprot/SWISSPROT;Acc:Q12836]
SNP_A-1511125	rs1962348	1	1.75			Yes	100%	C/T+	4	q28.2	130911901	+	INTERGENIC	---	---
SNP_A-1511129	rs720891	6	1.29	±	0.19	Yes	33%	A/C	11	q12.2	60972195	-	DOWNSTREAM	C11orf79	Protein EMI5 homolog, mitochondrial precursor. [Source:Uniprot/SWISSPROT;Acc:Q9NX18]
SNP_A-1511130	rs952647	5	1.20	±	0.28	Yes	20%	A/G	6	p12.1	57101087	-	INTRONIC	ZNF451	Zinc finger protein 451 (Coactivator for steroid receptors). [Source:Uniprot/SWISSPROT;Acc:Q9Y4E5]
SNP_A-1511131	rs763451	1	1.27			No	---	C/T	7	q21.11	78014933	-	INTRONIC	MAGI2	Membrane-associated guanylate kinase, WW and PDZ domain-containing protein 2 (Membrane-associated guanylate kinase inverted 2) (MAGI-2) (Atrophin-1-interacting protein 1) (Atrophin-1-interacting protein A). [Source:Uniprot/SWISSPROT;Acc:Q86UL8]
SNP_A-1511132	rs3869308	2	1.29	±	0.32	Yes	50%	A/G+	12	q22	92484049	-	INTRONIC	AC025260.29	Phosphoglycerate mutase 1 (EC 5.4.2.1) (EC 5.4.2.4) (EC 3.1.3.13) (Phosphoglycerate mutase isozyme B) (PGAM-B) (BPG-dependent PGAM 1). [Source:Uniprot/SWISSPROT;Acc:P18669]
SNP_A-1511135	rs1951782	10	1.38	±	0.36	Yes	30%	A/G+	1	p35.2	31000028	-	INTRONIC	LAPTM5	Lysosomal-associated transmembrane protein 5 (Lysosomal-associated multitransmembrane protein 5) (Retinoic acid-inducible E3 protein). [Source:Uniprot/SWISSPROT;Acc:Q13571]
SNP_A-1511142	rs2402074	9	1.45	±	0.48	Yes	33%	A+/G	14	q32.12	91363271	+	INTRONIC	TC2N	Tandem C2 domains nuclear protein (Membrane targeting tandem C2 domain-containing protein 1) (Tandem C2 protein in nucleus) (Tac2-N). [Source:Uniprot/SWISSPROT;Acc:Q8N9U0]
SNP_A-1511143	rs722652	2	1.18	±	0.21	No	---	C/T	1	p34.3	34432756	-	INTRONIC	C1orf94	Uncharacterized protein C1orf94. [Source:Uniprot/SWISSPROT;Acc:Q6P1W5]
SNP_A-1511145	rs2120555	1	1.15			No	---	C/T	4	p15.33	13562811	-	INTERGENIC	---	---
SNP_A-1511147	rs950327	9	1.78	±	0.46	Yes	89%	A+/G	1	q25.3	183402368	+	SYNONYMOUS_CODING	C1orf26	Uncharacterized protein C1orf26. [Source:Uniprot/SWISSPROT;Acc:Q5T5J6]
SNP_A-1511148	rs1563420	11	1.82	±	1.27	Yes	45%	C/T+	3	q25.32	158602020	-	INTRONIC	VEPH1	Ventricular zone-expressed PH domain-containing protein homolog 1 (Protein melted). [Source:Uniprot/SWISSPROT;Acc:Q14D04]
SNP_A-1511152	rs1504913	1	1.11			No	---	A/T	3	p14.2	59573582	+	INTERGENIC	---	---
SNP_A-1511153	rs273427	2	1.34	±	0.39	Yes	50%	C/G+	8	q24.22	132561119	+	INTERGENIC	---	---
SNP_A-1511154	rs1953238	1	1.21			No	---	C/T	14	q32.31	100914862	-	INTERGENIC	---	---
SNP_A-1511155	rs966099	4	1.11	±	0.12	No	---	A/G	11	p15.2	13714230	-	DOWNSTREAM	MLSTD2	Fatty acyl-CoA reductase 1 (EC 1.2.1.-) (Male sterility domain- containing protein 2). [Source:Uniprot/SWISSPROT;Acc:Q8WVX9]
SNP_A-1511159	rs2375886	5	1.88	±	1.07	Yes	60%	A+/G	9	q21.32	85153688	+	INTRONIC	FRMD3	FERM domain-containing protein 3 (Band 4.1-like protein 4O) (Ovary type protein 4.1) (4.1O). [Source:Uniprot/SWISSPROT;Acc:A2A2Y4]
SNP_A-1511160	rs904809	8	2.16	±	0.37	Yes	100%	C/T+	16	q22.1	68508792	-	INTRONIC	WWP2	NEDD4-like E3 ubiquitin-protein ligase WWP2 (EC 6.3.2.-) (WW domain- containing protein 2) (Atrophin-1-interacting protein 2) (AIP2). [Source:Uniprot/SWISSPROT;Acc:O00308]
SNP_A-1511162	rs951224	8	1.79	±	0.49	Yes	63%	C+/T	5	q33.1	150511440	+	INTRONIC	ANXA6	Annexin A6 (Annexin-6) (Annexin VI) (Lipocortin VI) (P68) (P70) (Protein III) (Chromobindin-20) (67 kDa calelectrin) (Calphobindin-II) (CPB-II). [Source:Uniprot/SWISSPROT;Acc:P08133]
SNP_A-1511163	rs899648	1	1.09			No	---	C/G	3	q25.1	151268327	+	INTERGENIC	---	---
SNP_A-1511166	rs953588	1	1.65			Yes	100%	A+/G	9	q21.11	70894647	-	INTERGENIC	---	---
SNP_A-1511167	rs952890	1	1.16			No	---	A/G	7	p14.1	42608892	-	INTERGENIC	---	---
SNP_A-1511169	rs1586249	3	4.11	±	0.43	Yes	100%	G/T+	2	q24.1	155845173	-	INTERGENIC	---	---
SNP_A-1511170	rs903850	1	1.13			No	---	C/T	5	q35.1	167552828	-	INTRONIC	ODZ2	Teneurin-2 (Ten-2) (Tenascin-M2) (Ten-m2) (Protein Odd Oz/ten-m homolog 2). [Source:Uniprot/SWISSPROT;Acc:Q9NT68]
SNP_A-1511171	rs1416585	2	1.13	±	0.18	No	---	C/G	9	p24.1	8167453	-	INTERGENIC	---	---
SNP_A-1511173	rs1362060	1	1.14			No	---	C/T	6	p22.1	29479394	-	INTRONIC	OR12D3	Olfactory receptor 5V1 (Olfactory receptor OR6-26) (Hs6M1-21). [Source:Uniprot/SWISSPROT;Acc:Q9UGF6]
SNP_A-1511179	rs1401096	11	1.18	±	0.11	No	---	A/G	2	q33.1	198532073	+	INTRONIC	PLCL1	Inactive phospholipase C-like protein 1 (PLC-L1) (Phospholipase C- deleted in lung carcinoma) (Phospholipase C-related but catalytically inactive protein) (PRIP). [Source:Uniprot/SWISSPROT;Acc:Q15111]
SNP_A-1511182	rs891967	6	1.76	±	0.53	Yes	83%	G+/T	5	q34	166422240	-	INTERGENIC	---	---
SNP_A-1511183	rs1377290	10	1.58	±	0.50	Yes	60%	A+/G	4	q22.1	89938391	-	INTRONIC	FAM13A1	Protein FAM13A1. [Source:Uniprot/SWISSPROT;Acc:O94988]
SNP_A-1511184	rs1362811	8	1.24	±	0.17	Yes	25%	A+/G	5	p13.1	39290522	-	INTERGENIC	---	---
SNP_A-1511186	rs4129429	1	1.00			No	---	A/C	6	p12.1	53115009	+	INTRONIC	GCM1	Chorion-specific transcription factor GCMa (Glial cells missing homolog 1) (GCM motif protein 1) (hGCMa). [Source:Uniprot/SWISSPROT;Acc:Q9NP62]
SNP_A-1511188	rs1002935	1	1.02			No	---	C/T	7	q22.3	106619597	-	INTRONIC	AP4M1	AP-4 complex subunit mu-1 (Adapter-related protein complex 4 mu-1 subunit) (Mu subunit of AP-4) (AP-4 adapter complex mu subunit) (Mu- adaptin-related protein 2) (Mu4-adaptin) (mu-ARP2) (mu4). [Source:Uniprot/SWISSPROT;Acc:O00189]
SNP_A-1511191	rs915847	6	1.19	±	0.13	Yes	17%	A/G+	21	q22.3	42530317	+	INTRONIC	ABCG1	ATP-binding cassette sub-family G member 1 (White protein homolog) (ATP-binding cassette transporter 8). [Source:Uniprot/SWISSPROT;Acc:P45844]
SNP_A-1511193	rs725106	2	1.89	±	1.04	Yes	50%	A+/G	1	q31.1	188614288	+	INTRONIC	FAM5C	Protein FAM5C precursor (DBCCR1-like protein 1). [Source:Uniprot/SWISSPROT;Acc:Q76B58]
SNP_A-1511194	rs1221150	3	1.00	±	0.00	No	---	A/G	2	p12	81839003	+	INTERGENIC	---	---
SNP_A-1511195	rs1032143	3	1.70	±	0.30	Yes	100%	A+/G	6	q25.2	155527874	+	INTRONIC	TIAM2	T-lymphoma invasion and metastasis-inducing protein 2 (TIAM-2) (SIF and TIAM1-like exchange factor). [Source:Uniprot/SWISSPROT;Acc:Q8IVF5]
SNP_A-1511196	rs959175	1	1.43			Yes	100%	C+/T	1	q43	234819505	+	INTRONIC	HEATR1	HEAT repeat-containing protein 1 (Protein BAP28). [Source:Uniprot/SWISSPROT;Acc:Q9H583]
SNP_A-1511197	rs712486	9	1.27	±	0.16	Yes	22%	A+/G	14	q11.2	22494881	-	INTRONIC	C14orf94	Uncharacterized protein C14orf94. [Source:Uniprot/SWISSPROT;Acc:Q9H6D7]
SNP_A-1511198	rs2415438	3	2.69	±	0.94	Yes	100%	A/G	14	q21.1	37647284	+	INTERGENIC	---	---
SNP_A-1511202	rs1411296	1	1.00			No	---	C/G	20	p12.3	6437010	-	INTERGENIC	---	---
SNP_A-1511203	rs1374275	1	2.39			Yes	100%	G+/T	2	p21	46967456	+	INTERGENIC	---	---
SNP_A-1511204	rs1431587	1	1.08			No	---	C/T	8	q12.3	64516073	-	INTERGENIC	---	---
SNP_A-1511205	rs1167097	1	1.00			No	---	C/G	12	q12	41802052	+	INTERGENIC	---	---
SNP_A-1511208	rs1416586	2	1.07	±	0.00	No	---	A/T	9	p24.1	8167428	-	INTERGENIC	---	---
SNP_A-1511210	rs950487	2	3.05	±	1.25	Yes	100%	A/T+	1	q23.1	156726754	+	UPSTREAM	OR10R3P.	Seven transmembrane helix receptor. [Source:Uniprot/SPTREMBL;Acc:Q8NGX7]
SNP_A-1511214	rs1372002	7	2.42	±	0.72	Yes	100%	A/T+	13	q22.1	72143570	+	INTERGENIC	---	---
SNP_A-1511215	rs1815969	6	2.92	±	1.56	Yes	100%	C+/T	20	q13.13	45972894	+	INTERGENIC	---	---
SNP_A-1511221	rs724369	1	1.41			Yes	100%	C+/T	11	q14.1	76774826	+	INTRONIC	PAK1	Serine/threonine-protein kinase PAK 1 (EC 2.7.11.1) (p21-activated kinase 1) (PAK-1) (p65-PAK) (Alpha-PAK). [Source:Uniprot/SWISSPROT;Acc:Q13153]
SNP_A-1511223	rs1526671	1	1.29			No	---	C/T	8	q21.11	77372784	+	INTERGENIC	---	---
SNP_A-1511225	rs1427781	1	1.21			No	---	A/G	3	q23	141656045	-	INTRONIC	CLSTN2	Calsyntenin-2 precursor (Alcadein-gamma) (Alc-gamma). [Source:Uniprot/SWISSPROT;Acc:Q9H4D0]
SNP_A-1511226	rs1477556	2	1.19	±	0.18	No	---	A/G	8	q13.2	68812139	-	INTRONIC	CPA6	Carboxypeptidase A6 precursor (EC 3.4.17.1) (Carboxypeptidase B). [Source:Uniprot/SWISSPROT;Acc:Q8N4T0]
SNP_A-1511227	rs2254391	10	1.39	±	0.32	Yes	50%	G/T+	10	q23.32	93008025	-	INTRONIC	PCGF5	Polycomb group RING finger protein 5 (RING finger protein 159). [Source:Uniprot/SWISSPROT;Acc:Q86SE9]
SNP_A-1511228	rs2311724	1	1.02			No	---	C/T	3	q25.2	153727897	+	INTERGENIC	---	---
SNP_A-1511236	rs800753	1	1.01			No	---	A/C	2	q36.3	229445258	+	INTERGENIC	---	---
SNP_A-1511240	rs1879316	1	1.10			No	---	A/G	10	q11.21	43089450	-	INTERGENIC	---	---
SNP_A-1511241	rs2206798	9	1.17	±	0.11	Yes	11%	G+/T	20	p12.2	11845445	-	INTRONIC	BTBD3	BTB/POZ domain-containing protein 3. [Source:Uniprot/SWISSPROT;Acc:Q9Y2F9]
SNP_A-1511243	rs719870	12	1.14	±	0.11	Yes	8%	G/T+	8	q22.2	101589527	+	DOWNSTREAM	ANKRD46	Ankyrin repeat domain-containing protein 46 (Ankyrin repeat small protein) (ANK-S). [Source:Uniprot/SWISSPROT;Acc:Q86W74]
SNP_A-1511245	rs1041732	3	1.13	±	0.12	No	---	C/T	21	q21.3	29789935	-	INTERGENIC	---	---
SNP_A-1511246	rs717381	9	2.04	±	0.70	Yes	89%	A/C+	9	p24.1	7087991	+	INTRONIC	JMJD2C	JmjC domain-containing histone demethylation protein 3C (EC 1.14.11.-) (Jumonji domain-containing protein 2C) (Gene amplified in squamous cell carcinoma 1 protein) (GASC-1 protein). [Source:Uniprot/SWISSPROT;Acc:Q9H3R0]
SNP_A-1511250	rs720193	1	1.04			No	---	C/T	2	p15	62642782	+	INTERGENIC	---	---
SNP_A-1511253	rs725695	2	1.08	±	0.12	No	---	A/G	5	q35.1	167633407	+	INTERGENIC	---	---
SNP_A-1511261	rs2048973	8	2.84	±	1.20	Yes	88%	G+/T	11	q14.2	86516745	+	INTRONIC	TMEM135	Transmembrane protein 135. [Source:Uniprot/SWISSPROT;Acc:Q86UB9]
SNP_A-1511262	rs1415385	4	1.35	±	0.25	Yes	50%	A/C	1	p13.2	111710129	-	INTERGENIC	---	---
SNP_A-1511265	rs957553	9	1.33	±	0.30	Yes	33%	C/T	1	q31.1	186692232	+	INTERGENIC	---	---
SNP_A-1511268	rs1928415	1	2.54			Yes	100%	C/T	9	p24.3	507715	+	INTRONIC	KANK1	KN motif and ankyrin repeat domain-containing protein 1 (Ankyrin repeat domain-containing protein 15) (Kidney ankyrin repeat-containing protein). [Source:Uniprot/SWISSPROT;Acc:Q14678]
SNP_A-1511270	rs2019877	2	1.21	±	0.30	Yes	50%	C+/T	17	q25.1	69271555	+	INTRONIC	C17orf54.	Uncharacterized protein C17orf54. [Source:Uniprot/SWISSPROT;Acc:Q8N7U9]
SNP_A-1511274	rs1385815	6	2.07	±	0.60	Yes	100%	A+/G	3	p14.2	59880817	+	INTRONIC	FHIT	Bis(5'-adenosyl)-triphosphatase (EC 3.6.1.29) (Diadenosine 5',5'''- P1,P3-triphosphate hydrolase) (Dinucleosidetriphosphatase) (AP3A hydrolase) (AP3Aase) (Fragile histidine triad protein). [Source:Uniprot/SWISSPROT;Acc:P49789]
SNP_A-1511277	rs925806	7	1.57	±	0.43	Yes	71%	C/T+	2	q32.1	183704326	-	INTRONIC	NUP35	Nucleoporin NUP53 (Nuclear pore complex protein Nup53) (Nucleoporin Nup35) (35 kDa nucleoporin) (Mitotic phosphoprotein 44) (MP-44). [Source:Uniprot/SWISSPROT;Acc:Q8NFH5]
SNP_A-1511278	rs1959619	1	1.05			No	---	C/T	14	q11.2	19490525	-	INTERGENIC	---	---
SNP_A-1511279	rs763668	6	1.34	±	0.22	Yes	50%	C/G	22	q12.3	35841022	-	INTERGENIC	---	---
SNP_A-1511280	rs724496	3	1.45	±	0.35	Yes	67%	A/G	2	q13	113638747	+	INTERGENIC	---	---
SNP_A-1511282	rs3110993	1	1.13			No	---	A/G	5	p13.2	38436914	+	INTRONIC	EGFLAM	EGF-like, fibronectin type-III and laminin G-like domain-containing protein precursor. [Source:Uniprot/SWISSPROT;Acc:Q63HQ2]
SNP_A-1511283	rs819145	5	1.44	±	0.40	Yes	40%	A+/C	20	q11.22	32325488	-	DOWNSTREAM	ASIP	Agouti-signaling protein precursor (ASP) (Agouti switch protein). [Source:Uniprot/SWISSPROT;Acc:P42127]
SNP_A-1511285	rs725407	5	1.09	±	0.04	No	---	A/G	16	p12.1	21989374	+	INTRONIC	AC009019.10	CP052_HUMAN Isoform 2 of Q8NHV5 - Homo sapiens (Human) [Source:Uniprot/Varsplic;Acc:Q8NHV5-2]
SNP_A-1511286	rs1377916	1	1.15			No	---	C/T	4	q22.1	91916000	+	INTERGENIC	---	---
SNP_A-1511287	rs1939052	2	1.74	±	0.85	Yes	50%	C+/T	11	q22.1	101131785	+	INTERGENIC	---	---
SNP_A-1511289	rs717341	9	1.21	±	0.22	Yes	11%	A/T	8	q21.13	81209532	+	INTERGENIC	---	---
SNP_A-1511294	rs2320399	1	1.00			No	---	G/T	2	q21.2	133458918	+	INTRONIC	AC010974.9	Nck-associated protein 5 (NAP-5) (Peripheral clock protein). [Source:Uniprot/SWISSPROT;Acc:O14513]
SNP_A-1511299	rs1152537	6	1.32	±	0.26	Yes	50%	G/T	14	q23.1	57001197	+	INTERGENIC	---	---
SNP_A-1511300	rs2067048	1	1.62			Yes	100%	A/T+	11	p12	43116209	+	INTERGENIC	---	---
SNP_A-1511301	rs1547215	1	1.31			No	---	G/T	9	p24.3	384947	+	INTRONIC	DOCK8	Dedicator of cytokinesis protein 8. [Source:Uniprot/SWISSPROT;Acc:Q8NF50]
SNP_A-1511308	rs2347896	5	1.50	±	0.45	Yes	60%	A/C	7	q33	134115934	+	INTRONIC	AP4M1	AP-4 complex subunit mu-1 (Adapter-related protein complex 4 mu-1 subunit) (Mu subunit of AP-4) (AP-4 adapter complex mu subunit) (Mu- adaptin-related protein 2) (Mu4-adaptin) (mu-ARP2) (mu4). [Source:Uniprot/SWISSPROT;Acc:O00189]
SNP_A-1511309	rs1812637	1	1.07			No	---	A/T	17	p13.1	8551316	+	INTERGENIC	---	---
SNP_A-1511310	rs1129055	6	1.23	±	0.16	Yes	17%	A+/G	3	q13.33	123321009	+	NON_SYNONYMOUS_CODING	CD86	T-lymphocyte activation antigen CD86 precursor (Activation B7-2 antigen) (CTLA-4 counter-receptor B7.2) (B70) (FUN-1) (BU63). [Source:Uniprot/SWISSPROT;Acc:P42081]
SNP_A-1511314	rs1498833	1	1.21			No	---	C/T	4	q12	54402188	-	INTERGENIC	---	---
SNP_A-1511316	rs3845444	2	1.25	±	0.01	No	---	G/T	1	q25.3	179941514	+	INTRONIC	CACNA1E	Voltage-dependent R-type calcium channel subunit alpha-1E (Voltage- gated calcium channel subunit alpha Cav2.3) (Calcium channel, L type, alpha-1 polypeptide, isoform 6) (Brain calcium channel II) (BII). [Source:Uniprot/SWISSPROT;Acc:Q15878]
SNP_A-1511319	rs4378368	1	1.12			No	---	C/T	11	p15.2	15289848	-	INTERGENIC	---	---
SNP_A-1511321	rs2398556	1	1.89			Yes	100%	C/G+	12	q24.33	130588116	-	INTERGENIC	---	---
SNP_A-1511323	rs950132	6	2.66	±	1.07	Yes	83%	C/T+	10	p11.22	32664642	-	INTRONIC	EPC1	Enhancer of polycomb homolog 1. [Source:Uniprot/SWISSPROT;Acc:Q9H2F5]
SNP_A-1511324	rs1351342	2	3.23	±	0.94	Yes	100%	A+/G	12	q23.1	97235873	+	INTERGENIC	---	---
SNP_A-1511326	rs1357844	2	1.28	±	0.38	Yes	50%	C/T+	7	q36.2	152321009	-	INTERGENIC	---	---
SNP_A-1511327	rs1410599	1	2.71			Yes	100%	A+/G	10	q23.33	97060699	-	DOWNSTREAM	SORBS1	Sorbin and SH3 domain-containing protein 1 (Ponsin) (c-Cbl-associated protein) (CAP) (SH3 domain protein 5) (SH3P12). [Source:Uniprot/SWISSPROT;Acc:Q9BX66]
SNP_A-1511330	rs2007743	6	1.38	±	0.34	Yes	50%	A/G	20	p11.21	22987041	+	INTERGENIC	---	---
SNP_A-1511331	rs728492	3	1.17	±	0.12	No	---	C/T	4	q32.1	158744112	+	INTERGENIC	---	---
SNP_A-1511340	rs728639	11	1.20	±	0.16	Yes	18%	A/G	11	p15.1	17905113	+	INTRONIC	SERGEF	Secretion-regulating guanine nucleotide exchange factor (Guanine nucleotide exchange factor-related protein) (Deafness locus-associated putative guanine nucleotide exchange factor) (DelGEF). [Source:Uniprot/SWISSPROT;Acc:Q9UGK8]
SNP_A-1511342	rs1013291	9	3.24	±	1.09	Yes	100%	C+/T	2	p22.2	37718318	-	INTRONIC	SLC30A6	Zinc transporter 6 (ZnT-6) (Solute carrier family 30 member 6). [Source:Uniprot/SWISSPROT;Acc:Q6NXT4]
SNP_A-1511343	rs220772	1	1.02			No	---	C/T	6	q27	165741341	+	INTRONIC	PDE10A	cAMP and cAMP-inhibited cGMP 3',5'-cyclic phosphodiesterase 10A (EC 3.1.4.17). [Source:Uniprot/SWISSPROT;Acc:Q9Y233]
SNP_A-1511346	rs726941	1	1.03			No	---	A/G	5	p12	44269535	-	INTERGENIC	---	---
SNP_A-1511347	rs911901	12	1.22	±	0.20	Yes	8%	A+/G	20	q13.31	55385594	+	INTRONIC	RAE1	mRNA export factor (mRNA-associated protein mrnp 41) (Rae1 protein homolog). [Source:Uniprot/SWISSPROT;Acc:P78406]
SNP_A-1511351	rs920712	4	1.92	±	0.88	Yes	75%	A/G	15	q24.3	74820989	+	INTRONIC	SCAPER	S phase cyclin A-associated protein in the endoplasmic reticulum (S phase cyclin A-associated protein in the ER) (Zinc finger protein 291). [Source:Uniprot/SWISSPROT;Acc:Q9BY12]
SNP_A-1511353	rs1961423	1	1.00			No	---	A/C	3	q22.1	134542881	-	INTRONIC	TMEM108	Transmembrane protein 108 precursor. [Source:Uniprot/SWISSPROT;Acc:Q6UXF1]
SNP_A-1511354	rs435852	5	1.10	±	0.09	No	---	G/T	2	q12.1	104771399	-	INTERGENIC	---	---
SNP_A-1511359	rs890910	3	1.62	±	0.08	Yes	100%	A/T	5	p15.1	16837873	+	INTRONIC	MYO10	Myosin-X (Unconventional myosin-10). [Source:Uniprot/SWISSPROT;Acc:Q9HD67]
SNP_A-1511361	rs249624	1	1.00			No	---	C/T	12	q23.1	96715978	+	INTERGENIC	---	---
SNP_A-1511362	rs1410600	1	1.01			No	---	A/G	10	q23.33	97060684	-	DOWNSTREAM	SORBS1	Sorbin and SH3 domain-containing protein 1 (Ponsin) (c-Cbl-associated protein) (CAP) (SH3 domain protein 5) (SH3P12). [Source:Uniprot/SWISSPROT;Acc:Q9BX66]
SNP_A-1511364	rs1008326	11	1.17	±	0.17	Yes	18%	C/T	4	q25	110783087	+	INTRONIC	CCDC109B	Coiled-coil domain-containing protein 109B. [Source:Uniprot/SWISSPROT;Acc:Q9NWR8]
SNP_A-1511366	rs433525	1	1.04			No	---	G/T	5	q32	145997182	-	INTRONIC	PPP2R2B	Serine/threonine-protein phosphatase 2A 55 kDa regulatory subunit B beta isoform (PP2A, subunit B, B-beta isoform) (PP2A, subunit B, B55- beta isoform) (PP2A, subunit B, PR55-beta isoform) (PP2A, subunit B, R2-beta isoform). [Source:Uniprot/SWISSPROT;Acc:Q00005]
SNP_A-1511369	rs885561	15	1.35	±	0.38	Yes	40%	C/T+	10	q23.31	90982084	+	INTRONIC	LIPA	Lysosomal acid lipase/cholesteryl ester hydrolase precursor (EC 3.1.1.13) (LAL) (Acid cholesteryl ester hydrolase) (Sterol esterase) (Lipase A) (Cholesteryl esterase). [Source:Uniprot/SWISSPROT;Acc:P38571]
SNP_A-1511370	rs718150	2	1.26	±	0.16	No	---	A/G	12	q12	37798991	+	INTERGENIC	---	---
SNP_A-1511372	rs2328529	3	1.38	±	0.52	Yes	33%	A+/C	6	p22.3	20739932	+	INTRONIC	CDKAL1	CDK5 regulatory subunit-associated protein 1-like 1. [Source:Uniprot/SWISSPROT;Acc:Q5VV42]
SNP_A-1511376	rs2077402	5	1.25	±	0.26	Yes	20%	A+/G	1	p13.3	110571816	+	INTRONIC	KCNC4	Potassium voltage-gated channel subfamily C member 4 (Voltage-gated potassium channel subunit Kv3.4) (KSHIIIC). [Source:Uniprot/SWISSPROT;Acc:Q03721]
SNP_A-1511377	rs1074066	8	1.28	±	0.21	Yes	25%	A/C+	2	p23.1	30679782	+	INTRONIC	LYCAT	Lysocardiolipin acyltransferase (EC 2.3.1.51) (EC 2.3.1.-) (Acyl- CoA:lysocardiolipin acyltransferase 1) (1-AGP acyltransferase 8) (1- AGPAT 8). [Source:Uniprot/SWISSPROT;Acc:Q6UWP7]
SNP_A-1511379	rs728640	1	1.00			No	---	C/T	13	q13.1	32641347	-	INTRONIC	STARD13	StAR-related lipid transfer protein 13 (StARD13) (START domain- containing protein 13) (46H23.2) (Deleted in liver cancer protein 2) (Rho GTPase-activating protein). [Source:Uniprot/SWISSPROT;Acc:Q9Y3M8]
SNP_A-1511382	rs2077774	9	2.24	±	0.65	Yes	89%	A+/C	3	p14.2	59711624	+	DOWNSTREAM	FHIT	Bis(5'-adenosyl)-triphosphatase (EC 3.6.1.29) (Diadenosine 5',5'''- P1,P3-triphosphate hydrolase) (Dinucleosidetriphosphatase) (AP3A hydrolase) (AP3Aase) (Fragile histidine triad protein). [Source:Uniprot/SWISSPROT;Acc:P49789]
SNP_A-1511384	rs718831	5	2.22	±	0.64	Yes	80%	A+/G	13	q33.3	105841769	-	INTERGENIC	---	---
SNP_A-1511387	rs2371342	2	1.07	±	0.04	No	---	A/T	3	p24.1	28724705	+	INTERGENIC	---	---
SNP_A-1511389	rs2336146	3	1.39	±	0.36	Yes	33%	C/T+	3	p21.1	52601686	-	INTRONIC	PBRM1	Protein polybromo-1 (hPB1) (Polybromo-1D) (BRG1-associated factor 180) (BAF180). [Source:Uniprot/SWISSPROT;Acc:Q86U86]
SNP_A-1511391	rs1590379	7	1.15	±	0.13	No	---	C/T	13	q22.1	73251899	+	INTRONIC	KLF12	Krueppel-like factor 12 (Transcriptional repressor AP-2rep). [Source:Uniprot/SWISSPROT;Acc:Q9Y4X4]
SNP_A-1511392	rs952017	1	1.22			No	---	A/C	8	q21.13	84442439	+	INTERGENIC	---	---
SNP_A-1511394	rs1885604	1	1.00			No	---	A/G	14	q31.1	80833708	-	INTRONIC	STON2	Stonin-2 (Stoned B). [Source:Uniprot/SWISSPROT;Acc:Q8WXE9]
SNP_A-1511395	rs1073179	11	1.44	±	0.24	Yes	64%	C/T	1	q42.2	230091797	-	INTRONIC	DISC1	Disrupted in schizophrenia 1 protein. [Source:Uniprot/SWISSPROT;Acc:Q9NRI5]
SNP_A-1511396	rs701276	1	1.14			No	---	A/G	7	q21.11	83368001	-	INTERGENIC	---	---
SNP_A-1511398	rs950802	10	1.21	±	0.17	Yes	20%	A/G	11	q12.2	59909160	+	SYNONYMOUS_CODING	MS4A7	Membrane-spanning 4-domains subfamily A member 7 (CD20/FC-epsilon-RI- beta family member 4) (Four-span transmembrane protein 2) (CD20 antigen-like 4). [Source:Uniprot/SWISSPROT;Acc:Q9GZW8]
SNP_A-1511400	rs1410601	3	1.74	±	0.76	Yes	67%	C/T+	10	q23.33	97060651	-	DOWNSTREAM	SORBS1	Sorbin and SH3 domain-containing protein 1 (Ponsin) (c-Cbl-associated protein) (CAP) (SH3 domain protein 5) (SH3P12). [Source:Uniprot/SWISSPROT;Acc:Q9BX66]
SNP_A-1511407	rs485076	1	2.13			Yes	100%	C/G+	6	q22.31	125516180	-	UPSTREAM	TPD52L1	Tumor protein D53 (hD53) (Tumor protein D52-like 1). [Source:Uniprot/SWISSPROT;Acc:Q16890]
SNP_A-1511410	rs1885359	1	1.00			No	---	A/G	22	q12.1	26341067	+	INTRONIC	TUBA8	Tubulin alpha-8 chain (Alpha-tubulin 8) (Tubulin alpha chain-like 2). [Source:Uniprot/SWISSPROT;Acc:Q9NY65]
SNP_A-1511411	rs1543289	6	1.29	±	0.22	Yes	33%	A+/C	21	q22.2	41157388	-	INTERGENIC	---	---
SNP_A-1511412	rs2373902	1	1.13			No	---	A/C	2	p22.1	40744550	+	INTRONIC	SLC30A6	Zinc transporter 6 (ZnT-6) (Solute carrier family 30 member 6). [Source:Uniprot/SWISSPROT;Acc:Q6NXT4]
SNP_A-1511416	rs722754	3	1.26	±	0.27	Yes	33%	A/C+	6	q24.2	144125146	+	INTRONIC	PHACTR2	Phosphatase and actin regulator 2. [Source:Uniprot/SWISSPROT;Acc:O75167]
SNP_A-1511419	rs1073197	6	1.38	±	0.36	Yes	50%	C/T	1	p34.2	41832409	+	INTRONIC	HIVEP3	Transcription factor HIVEP3 (Human immunodeficiency virus type I enhancer-binding protein 3) (Kappa-B and V(D)J recombination signal sequences-binding protein) (Zinc finger protein ZAS3) (Kappa-binding protein 1) (KBP-1). [Source:Uniprot/SWISSPROT;Acc:Q5T1R4]
SNP_A-1511420	rs1517661	1	1.00			No	---	A/C	12	q12	41417800	-	INTERGENIC	---	---
SNP_A-1511421	rs2170819	4	1.14	±	0.12	No	---	G/T	14	q32.2	97046517	-	INTERGENIC	---	---
SNP_A-1511422	rs1569155	1	4.43			Yes	100%	C+/G	15	q22.2	60247079	+	UPSTREAM	FAM148B	Nuclear-localized factor 2 (Protein FAM148B). [Source:Uniprot/SWISSPROT;Acc:A6NLJ0]
SNP_A-1511423	rs1858233	1	1.12			No	---	C/T	1	q23.3	160570623	+	INTRONIC	NOS1AP	Carboxyl-terminal PDZ ligand of neuronal nitric oxide synthase protein (C--terminal PDZ ligand of neuronal nitric oxide synthase protein) (Nitric oxide synthase 1 adaptor protein). [Source:Uniprot/SWISSPROT;Acc:O75052]
SNP_A-1511425	rs688867	10	1.35	±	0.43	Yes	40%	A/G+	6	q14.1	80995947	+	INTRONIC	BCKDHB	2-oxoisovalerate dehydrogenase subunit beta, mitochondrial precursor (EC 1.2.4.4) (Branched-chain alpha-keto acid dehydrogenase E1 component beta chain) (BCKDH E1-beta). [Source:Uniprot/SWISSPROT;Acc:P21953]
SNP_A-1511426	rs720599	4	1.54	±	0.38	Yes	75%	A+/C	15	q21.2	48451807	+	INTERGENIC	---	---
SNP_A-1511431	rs856684	1	1.00			No	---	A/C	14	q31.3	84447630	+	INTERGENIC	---	---
SNP_A-1511432	rs1823061	3	1.67	±	1.04	Yes	33%	A/G	19	q13.12	42492466	+	INTERGENIC	---	---
SNP_A-1511433	rs764138	7	1.14	±	0.14	No	---	A/G	16	p12.2	20650973	+	DOWNSTREAM	THUMPD1	THUMP domain-containing protein 1. [Source:Uniprot/SWISSPROT;Acc:Q9NXG2]
SNP_A-1511437	rs1986626	1	1.80			Yes	100%	A+/G	8	q24.3	140304070	+	INTERGENIC	---	---
SNP_A-1511438	rs1401417	4	1.46	±	0.11	Yes	50%	C/G	11	p11.2	45836686	-	INTRONIC	CRY2	Cryptochrome-2. [Source:Uniprot/SWISSPROT;Acc:Q49AN0]
SNP_A-1511439	rs1036051	1	1.07			No	---	A/G	3	p14.1	69982057	-	INTRONIC	MITF	Microphthalmia-associated transcription factor. [Source:Uniprot/SWISSPROT;Acc:O75030]
SNP_A-1511441	rs898249	6	1.19	±	0.24	Yes	17%	A/C	8	p21.3	21217940	-	INTERGENIC	---	---
SNP_A-1511442	rs1375358	2	1.34	±	0.26	Yes	50%	C+/G	2	q22.1	138005226	-	INTRONIC	THSD7B	Thrombospondin type-1 domain-containing protein 7B precursor. [Source:Uniprot/SWISSPROT;Acc:Q9C0I4]
SNP_A-1511443	rs1112737	9	1.16	±	0.12	Yes	11%	C+/T	17	q24.2	63940203	-	INTRONIC	WIPI1	WD repeat domain phosphoinositide-interacting protein 1 (WIPI-1) (WD40 repeat protein interacting with phosphoinositides of 49 kDa) (WIPI 49 kDa) (Atg18 protein homolog). [Source:Uniprot/SWISSPROT;Acc:Q5MNZ9]
SNP_A-1511444	rs1370360	4	1.30	±	0.24	Yes	50%	C/T	2	p16.1	55416992	-	INTRONIC	CCDC88A	Girdin (Girders of actin filament) (Coiled-coil domain-containing protein 88A) (Akt phosphorylation enhancer) (APE) (Hook-related protein 1) (HkRP1) (G alpha-interacting vesicle-associated protein) (GIV). [Source:Uniprot/SWISSPROT;Acc:Q3V6T2]
SNP_A-1511445	rs1335745	2	1.55	±	0.28	Yes	50%	A/T+	1	p21.2	101319027	+	INTERGENIC	---	---
SNP_A-1511447	rs1390847	1	1.00			No	---	A/G	8	q22.3	104918452	-	INTRONIC	RIMS2	Regulating synaptic membrane exocytosis protein 2 (Rab3-interacting molecule 2) (RIM 2). [Source:Uniprot/SWISSPROT;Acc:Q9UQ26]
SNP_A-1511450	rs950803	8	1.15	±	0.08	No	---	A/T	11	q12.2	59909139	+	SPLICE_SITE,SYNONYMOUS_CODING	MS4A7	Membrane-spanning 4-domains subfamily A member 7 (CD20/FC-epsilon-RI- beta family member 4) (Four-span transmembrane protein 2) (CD20 antigen-like 4). [Source:Uniprot/SWISSPROT;Acc:Q9GZW8]
SNP_A-1511452	rs2319928	7	1.43	±	0.48	Yes	29%	A+/G	8	q22.1	97892288	+	INTRONIC	AP003117.2	Plasma glutamate carboxypeptidase precursor (EC 3.4.17.-). [Source:Uniprot/SWISSPROT;Acc:Q9Y646]
SNP_A-1511456	rs1986684	1	1.39			Yes	100%	A+/G	11	q23.1	110629697	-	UPSTREAM	C11orf53	Uncharacterized protein C11orf53. [Source:Uniprot/SWISSPROT;Acc:Q8IXP5]
SNP_A-1511457	rs1586794	1	3.43			Yes	100%	C+/G	2	q14.1	116881717	-	INTERGENIC	---	---
SNP_A-1511461	rs1398431	1	7.92			Yes	100%	A+/G	10	p13	17051181	+	INTRONIC	CUBN	Cubilin precursor (Intrinsic factor-cobalamin receptor) (Intrinsic factor-vitamin B12 receptor) (460 kDa receptor) (Intestinal intrinsic factor receptor). [Source:Uniprot/SWISSPROT;Acc:O60494]
SNP_A-1511462	rs2016588	10	1.36	±	0.21	Yes	50%	A+/G	6	q25.3	159345695	-	UPSTREAM	RSHL2	Radial spoke head protein 3 homolog (Radial spokehead-like protein 2). [Source:Uniprot/SWISSPROT;Acc:Q86UC2]
SNP_A-1511463	rs722755	1	1.29			No	---	A/G	6	q24.2	144125078	+	INTRONIC	PHACTR2	Phosphatase and actin regulator 2. [Source:Uniprot/SWISSPROT;Acc:O75167]
SNP_A-1511468	rs2422070	5	1.76	±	0.52	Yes	80%	C/T+	10	q23.33	94568324	+	INTERGENIC	---	---
SNP_A-1511472	rs951939	9	2.10	±	0.66	Yes	78%	A/G+	16	q22.3	70367035	-	INTRONIC	AP1G1	AP-1 complex subunit gamma-1 (Adapter-related protein complex 1 subunit gamma-1) (Gamma1-adaptin) (Adaptor protein complex AP-1 subunit gamma-1) (Golgi adaptor HA1/AP1 adaptin subunit gamma-1) (Clathrin assembly protein complex 1 gamma-1 large chain). [Source:Uniprot/SWISSPROT;Acc:O43747]
SNP_A-1511473	rs66782	8	1.20	±	0.13	Yes	13%	A+/G	5	p13.1	39227051	-	INTRONIC	FYB	FYN-binding protein (FYN-T-binding protein) (FYB-120/130) (p120/p130) (SLP-76-associated phosphoprotein) (SLAP-130) (Adhesion and degranulation promoting adaptor protein) (ADAP). [Source:Uniprot/SWISSPROT;Acc:O15117]
SNP_A-1511474	rs2085278	2	2.60	±	2.12	Yes	50%	C/G	5	q22.3	114666590	-	INTERGENIC	---	---
SNP_A-1511475	rs1373991	6	2.91	±	0.74	Yes	100%	C+/T	19	q13.12	42530751	+	INTRONIC	HKR1	Krueppel-related zinc finger protein 1 (Protein HKR1). [Source:Uniprot/SWISSPROT;Acc:P10072]
SNP_A-1511476	rs720896	5	1.62	±	0.63	Yes	40%	A/G	8	q24.11	118844178	-	INTERGENIC	---	---
SNP_A-1511479	rs1353736	1	1.29			No	---	C/T	11	p15.4	5383798	-	INTRONIC	HBG2	Hemoglobin subunit gamma-2 (Hemoglobin gamma-2 chain) (Gamma-2-globin) (Hemoglobin gamma-G chain) (Hb F Ggamma). [Source:Uniprot/SWISSPROT;Acc:P69892]
SNP_A-1511480	rs726858	2	1.25	±	0.23	Yes	50%	G/T+	11	p14.3	22374796	+	INTERGENIC	---	---
SNP_A-1511481	rs35895430	1	1.03			No	---	A/G	5	p13.1	41655589	+	---	---	---
SNP_A-1511483	rs1403665	1	1.00			No	---	A/G	5	q21.1	98833954	-	INTERGENIC	---	---
SNP_A-1511484	rs1041437	2	1.25	±	0.34	Yes	50%	C+/T	21	q22.13	37120329	+	INTRONIC	HLCS	Biotin--protein ligase (EC 6.3.4.-) (Biotin apo-protein ligase) [Includes: Biotin--[methylmalonyl-CoA-carboxytransferase] ligase (EC 6.3.4.9); Biotin--[propionyl-CoA-carboxylase [ATP-hydrolyzing]] ligase (EC 6.3.4.10) (Holocarboxylase synthetase) (HCS); B [Source:Uniprot/SWISSPROT;Acc:P50747]
SNP_A-1511485	rs2011644	4	1.05	±	0.10	No	---	A/T	5	q11.2	57836348	+	INTERGENIC	---	---
SNP_A-1511486	rs1370361	4	1.86	±	0.44	Yes	75%	C+/T	2	p16.1	55416524	-	INTRONIC	CCDC88A	Girdin (Girders of actin filament) (Coiled-coil domain-containing protein 88A) (Akt phosphorylation enhancer) (APE) (Hook-related protein 1) (HkRP1) (G alpha-interacting vesicle-associated protein) (GIV). [Source:Uniprot/SWISSPROT;Acc:Q3V6T2]
SNP_A-1511487	rs952562	1	1.35			No	---	A/G	12	q14.3	65137711	+	INTRONIC	GRIP1	Glutamate receptor-interacting protein 1 (GRIP1 protein). [Source:Uniprot/SWISSPROT;Acc:Q9Y3R0]
SNP_A-1511490	rs164046	4	1.57	±	0.65	Yes	50%	A/T+	5	q34	160525079	-	INTERGENIC	---	---
SNP_A-1511492	rs495004	2	2.10	±	1.34	Yes	50%	C/G+	9	q31.3	111895247	-	INTRONIC	AKAP2	Paralemmin-2. [Source:Uniprot/SWISSPROT;Acc:Q8IXS6]
SNP_A-1511494	rs727505	4	1.17	±	0.15	No	---	C/T	7	q31.33	124249317	-	INTRONIC	AP4M1	AP-4 complex subunit mu-1 (Adapter-related protein complex 4 mu-1 subunit) (Mu subunit of AP-4) (AP-4 adapter complex mu subunit) (Mu- adaptin-related protein 2) (Mu4-adaptin) (mu-ARP2) (mu4). [Source:Uniprot/SWISSPROT;Acc:O00189]
SNP_A-1511496	rs1807921	1	3.47			Yes	100%	C/T+	2	q24.1	159402995	+	INTRONIC	AC064843.5	---
SNP_A-1511499	rs724499	7	1.26	±	0.28	Yes	29%	C/T+	4	p15.32	17913773	+	INTERGENIC	---	---
SNP_A-1511500	rs722442	11	1.28	±	0.45	Yes	18%	C/T	6	p21.1	41197659	-	INTERGENIC	---	---
SNP_A-1511508	rs958388	1	1.43			Yes	100%	C/T	5	q23.3	129222163	-	INTERGENIC	---	---
SNP_A-1511509	rs1359247	9	1.53	±	0.43	Yes	44%	A+/G	9	q21.31	82673511	-	INTERGENIC	---	---
SNP_A-1511512	rs333335	5	4.83	±	4.68	Yes	60%	A/G	3	q21.2	125809995	+	INTRONIC	KALRN	Kalirin RhoGEF (EC 2.7.11.1) (Huntingtin-associated protein- interacting protein) (Protein Duo) (Serine/threonine kinase with Dbl- and pleckstrin homology domain). [Source:Uniprot/SWISSPROT;Acc:O60229]
SNP_A-1511516	rs1843026	2	1.09	±	0.07	No	---	C/T	8	q21.11	77982412	-	INTERGENIC	---	---
SNP_A-1511517	rs951940	1	1.38			Yes	100%	C/T+	3	q13.12	108034203	-	INTERGENIC	---	---
SNP_A-1511518	rs950474	3	1.23	±	0.22	Yes	33%	G/T+	15	q21.1	42990357	+	INTERGENIC	---	---
SNP_A-1511519	rs1709329	1	1.00			No	---	C/T	2	p24.1	23576703	-	INTERGENIC	---	---
SNP_A-1511529	rs726859	1	1.02			No	---	A/G	11	p14.3	22375146	+	INTERGENIC	---	---
SNP_A-1511530	rs1486991	2	1.05	±	0.04	No	---	C/T	4	q28.3	135509438	+	INTERGENIC	---	---
SNP_A-1511533	rs966218	2	2.44	±	0.08	Yes	100%	A+/G	13	q12.12	22239363	+	INTERGENIC	---	---
SNP_A-1511534	rs722611	9	1.37	±	0.40	Yes	33%	A+/C	7	p15.1	29480584	+	INTRONIC	CHN2	Beta-chimaerin (Beta-chimerin) (Rho GTPase-activating protein 3). [Source:Uniprot/SWISSPROT;Acc:P52757]
SNP_A-1511535	rs718573	7	1.56	±	0.60	Yes	71%	C/T	2	q24.3	165360933	+	INTRONIC	COBLL1	Cordon-bleu protein-like 1. [Source:Uniprot/SWISSPROT;Acc:Q53SF7]
SNP_A-1511536	rs1530541	7	1.42	±	0.44	Yes	43%	A/G+	12	q24.23	116714114	+	INTRONIC	KSR2	Kinase suppressor of Ras 2 (hKSR2). [Source:Uniprot/SWISSPROT;Acc:Q6VAB6]
SNP_A-1511538	rs749653	1	1.04			No	---	A/G	4	q22.1	91928022	-	INTERGENIC	---	---
SNP_A-1511540	rs3842936	6	2.43	±	1.11	Yes	67%	A/G	12	q14.1	57087294	-	INTERGENIC	---	---
SNP_A-1511542	rs1396550	2	1.22	±	0.32	Yes	50%	C+/T	1	q23.3	161489479	-	INTERGENIC	---	---
SNP_A-1511543	rs727506	8	1.50	±	0.28	Yes	63%	C/T	7	q31.33	124249263	-	INTRONIC	AP4M1	AP-4 complex subunit mu-1 (Adapter-related protein complex 4 mu-1 subunit) (Mu subunit of AP-4) (AP-4 adapter complex mu subunit) (Mu- adaptin-related protein 2) (Mu4-adaptin) (mu-ARP2) (mu4). [Source:Uniprot/SWISSPROT;Acc:O00189]
SNP_A-1511548	rs1961367	8	1.56	±	0.53	Yes	38%	G+/T	9	q31.1	102168175	-	INTERGENIC	---	---
SNP_A-1511551	rs4128561	2	1.15	±	0.17	No	---	C/T	11	q24.3	127920339	+	INTRONIC	ETS1	Protein C-ets-1 (p54). [Source:Uniprot/SWISSPROT;Acc:P14921]
SNP_A-1511553	rs628005	1	1.00			No	---	A/T	18	q12.3	35534940	+	INTERGENIC	---	---
SNP_A-1511554	rs718153	1	1.90			Yes	100%	A+/G	2	p23.1	30117122	+	INTERGENIC	---	---
SNP_A-1511557	rs1830756	1	1.00			No	---	A/C	13	q33.3	106878224	+	INTRONIC	FAM155A	Novel protein. [Source:Uniprot/SPTREMBL;Acc:B1AL88]
SNP_A-1511563	rs1406961	3	1.71	±	1.20	Yes	33%	A+/C	20	q13.33	61366365	+	INTRONIC	C20orf58	Sodium/potassium-transporting ATPase subunit beta-1-interacting protein 4 (Na(+)/K(+)-transporting ATPase subunit beta-1-interacting protein 4) (Protein FAM77A). [Source:Uniprot/SWISSPROT;Acc:Q8IVV8]
SNP_A-1511565	rs814860	1	1.00			No	---	C/T	1	p31.1	75871068	+	INTERGENIC	---	---
SNP_A-1511566	rs10796	7	1.15	±	0.06	No	---	C/G	5	q33.2	153778561	+	3PRIME_UTR	GALNT10	Polypeptide N-acetylgalactosaminyltransferase 10 (EC 2.4.1.41) (Protein-UDP acetylgalactosaminyltransferase 10) (UDP- GalNAc:polypeptide N-acetylgalactosaminyltransferase 10) (Polypeptide GalNAc transferase 10) (GalNAc-T10) (pp-GaNTase 10). [Source:Uniprot/SWISSPROT;Acc:Q86SR1]
SNP_A-1511567	rs1468483	1	1.00			No	---	A/G	17	p13.1	10884321	+	INTERGENIC	---	---
SNP_A-1511573	rs1486992	1	1.13			No	---	A/T	4	q28.3	135509554	+	INTERGENIC	---	---
SNP_A-1511575	rs725776	7	1.46	±	0.37	Yes	57%	C/T	7	q36.1	150030042	-	INTRONIC	AP4M1	AP-4 complex subunit mu-1 (Adapter-related protein complex 4 mu-1 subunit) (Mu subunit of AP-4) (AP-4 adapter complex mu subunit) (Mu- adaptin-related protein 2) (Mu4-adaptin) (mu-ARP2) (mu4). [Source:Uniprot/SWISSPROT;Acc:O00189]
SNP_A-1511576	rs1971838	4	1.86	±	0.53	Yes	100%	C/T	4	q21.21	80637655	-	INTERGENIC	---	---
SNP_A-1511579	rs1396551	2	1.87	±	1.10	Yes	50%	A+/C	1	q23.3	161489346	-	INTERGENIC	---	---
SNP_A-1511584	rs2033385	4	1.71	±	0.77	Yes	75%	A/G	14	q21.3	44675568	-	INTRONIC	FKBP3	FK506-binding protein 3 (EC 5.2.1.8) (Peptidyl-prolyl cis-trans isomerase) (PPIase) (Rotamase) (25 kDa FKBP) (FKBP-25) (Rapamycin- selective 25 kDa immunophilin). [Source:Uniprot/SWISSPROT;Acc:Q00688]
SNP_A-1511587	rs717788	1	1.03			No	---	C/T	17	p12	11660397	-	INTRONIC	DNAH9	Dynein heavy chain 9, axonemal (Ciliary dynein heavy chain 9) (Axonemal beta dynein heavy chain 9). [Source:Uniprot/SWISSPROT;Acc:Q9NYC9]
SNP_A-1511589	rs361192	1	1.06			No	---	C/G	4	q31.3	152981522	-	INTERGENIC	---	---
SNP_A-1511593	rs1986635	7	1.27	±	0.23	Yes	43%	A/G+	10	p12.32	20357662	-	INTRONIC	PLXDC2	Plexin domain-containing protein 2 precursor (Tumor endothelial marker 7-related protein). [Source:Uniprot/SWISSPROT;Acc:Q6UX71]
SNP_A-1511594	rs880959	3	1.46	±	0.28	Yes	67%	A/G+	14	q32.2	99081068	-	INTRONIC	C14orf65	Uncharacterized protein ENSP00000369592. [Source:Uniprot/SPTREMBL;Acc:A6NKD9]
SNP_A-1511602	rs11439	1	2.22			Yes	100%	A/C+	17	q12	30539277	+	3PRIME_UTR	UNC45B	UNC45 homolog B (UNC-45B) (SMUNC45). [Source:Uniprot/SWISSPROT;Acc:Q8IWX7]
SNP_A-1511604	rs1373992	1	1.34			No	---	A/G	5	p15.2	13511367	+	INTERGENIC	---	---
SNP_A-1511607	rs1156106	3	1.37	±	0.32	Yes	67%	G/T	13	q22.1	73739266	-	INTERGENIC	---	---
SNP_A-1511608	rs1807333	12	1.88	±	0.37	Yes	100%	G/T+	17	p13.3	895321	-	INTRONIC	ABR	Active breakpoint cluster region-related protein. [Source:Uniprot/SWISSPROT;Acc:Q12979]
SNP_A-1511610	rs928874	4	1.86	±	0.59	Yes	100%	C/T+	21	q22.3	42295594	+	5PRIME_UTR	ZNF295	Zinc finger protein 295 (Zinc finger and BTB domain-containing protein 21). [Source:Uniprot/SWISSPROT;Acc:Q9ULJ3]
SNP_A-1511613	rs2110153	1	1.00			No	---	C/T	21	q11.2	14566222	-	UPSTREAM	ABCC13.	Putative ATP-binding cassette transporter sub-family C member 13. [Source:Uniprot/SWISSPROT;Acc:Q9NSE7]
SNP_A-1511614	rs2222059	1	1.40			Yes	100%	C+/T	12	p12.2	20833416	-	INTERGENIC	---	---
SNP_A-1511616	rs1955331	1	1.00			No	---	A/G	10	q21.2	63902048	-	INTRONIC	ZNF365	Talanin. [Source:Uniprot/SWISSPROT;Acc:Q70YC4]
SNP_A-1511618	rs1486993	1	1.00			No	---	A/G	4	q28.3	135509835	+	INTERGENIC	---	---
SNP_A-1511625	rs1418926	11	1.49	±	0.25	Yes	73%	G/T+	20	q13.2	52260675	+	INTRONIC	PFDN4	Prefoldin subunit 4 (Protein C-1). [Source:Uniprot/SWISSPROT;Acc:Q9NQP4]
SNP_A-1511626	rs1437495	3	2.59	±	1.07	Yes	67%	C/T	12	q14.3	65863997	+	INTERGENIC	---	---
SNP_A-1511629	rs1544105	11	1.29	±	0.18	Yes	36%	A+/G	9	q34.11	129602546	-	UPSTREAM	FPGS	Folylpolyglutamate synthase, mitochondrial precursor (EC 6.3.2.17) (Folylpoly-gamma-glutamate synthetase) (FPGS) (Tetrahydrofolate synthase) (Tetrahydrofolylpolyglutamate synthase). [Source:Uniprot/SWISSPROT;Acc:Q05932]
SNP_A-1511632	rs376767	3	1.64	±	1.09	Yes	33%	A+/G	13	q21.2	59253330	-	INTRONIC	DIAPH3	Protein diaphanous homolog 3 (Diaphanous-related formin-3) (DRF3). [Source:Uniprot/SWISSPROT;Acc:Q9NSV4]
SNP_A-1511634	rs2133914	7	1.31	±	0.18	Yes	43%	C+/G	1	p31.1	70711146	-	INTERGENIC	---	---
SNP_A-1511640	rs2865116	2	1.29	±	0.41	Yes	50%	A/G+	7	q11.22	68680660	+	INTERGENIC	---	---
SNP_A-1511641	rs2389470	1	1.41			Yes	100%	A+/T	4	q26	119119829	-	INTERGENIC	---	---
SNP_A-1511642	rs2007136	11	1.28	±	0.19	Yes	18%	A/T+	5	q21.3	109220135	-	INTRONIC	MAN2A1	Alpha-mannosidase 2 (EC 3.2.1.114) (Alpha-mannosidase II) (Mannosyl- oligosaccharide 1,3-1,6-alpha-mannosidase) (MAN II) (Golgi alpha- mannosidase II) (Mannosidase alpha class 2A member 1). [Source:Uniprot/SWISSPROT;Acc:Q16706]
SNP_A-1511644	rs1360922	8	1.88	±	0.68	Yes	88%	C+/T	13	q13.3	37525010	-	INTERGENIC	---	---
SNP_A-1511646	rs1072961	5	1.24	±	0.13	Yes	20%	C/T+	5	q14.3	89324629	+	INTERGENIC	---	---
SNP_A-1511648	rs2616552	7	1.19	±	0.20	Yes	29%	G/T	3	p25.2	11641798	-	INTRONIC	VGLL4	Transcription cofactor vestigial-like protein 4 (Vgl-4). [Source:Uniprot/SWISSPROT;Acc:Q14135]
SNP_A-1511651	rs2357252	4	1.55	±	0.48	Yes	50%	A/G	X	q25	123354169	-	INTRONIC	ODZ1	Teneurin-1 (Ten-1) (Tenascin-M1) (Ten-m1) (Protein Odd Oz/ten-m homolog 1). [Source:Uniprot/SWISSPROT;Acc:Q9UKZ4]
SNP_A-1511652	rs2007627	2	1.15	±	0.07	No	---	C/G	7	q21.11	81952289	+	INTERGENIC	---	---
SNP_A-1511653	rs1343700	1	1.31			No	---	C/T	3	q21.1	125054444	-	INTRONIC	MYLK	Myosin light chain kinase, smooth muscle (EC 2.7.11.18) (MLCK) (Telokin) (Kinase-related protein) (KRP). [Source:Uniprot/SWISSPROT;Acc:Q15746]
SNP_A-1511656	rs1387330	8	1.64	±	0.41	Yes	88%	A+/G	4	q32.3	169565896	+	INTRONIC	DDX60L	Probable ATP-dependent RNA helicase DDX60-like (EC 3.6.1.-) (DEAD box protein 60-like). [Source:Uniprot/SWISSPROT;Acc:Q5H9U9]
SNP_A-1511657	rs1377238	1	1.02			No	---	C/T	2	p16.3	50252406	-	INTRONIC	NRXN1	Neurexin-1-alpha precursor (Neurexin I-alpha). [Source:Uniprot/SWISSPROT;Acc:Q9ULB1]
SNP_A-1511658	rs1343456	2	3.40	±	1.57	Yes	100%	C/T+	9	p21.2	28039518	+	INTRONIC	LINGO2	Leucine-rich repeat and immunoglobulin-like domain-containing nogo receptor-interacting protein 2 precursor (Leucine-rich repeat neuronal protein 6C) (Leucine-rich repeat neuronal protein 3). [Source:Uniprot/SWISSPROT;Acc:Q7L985]
SNP_A-1511659	rs2860955	8	1.40	±	0.33	Yes	50%	C+/T	1	q25.1	172627141	+	INTRONIC	RABGAP1L	RAB GTPase activating protein 1-like isoform A [Source:RefSeq_peptide;Acc:NP_055672]
SNP_A-1511661	rs1955332	1	1.01			No	---	C/T	10	q21.2	63901901	-	INTRONIC	ZNF365	Talanin. [Source:Uniprot/SWISSPROT;Acc:Q70YC4]
SNP_A-1511662	rs1492117	1	1.13			No	---	C/T	12	p12.2	19971727	+	INTERGENIC	---	---
SNP_A-1511663	rs1444460	2	1.50	±	0.61	Yes	50%	C/T+	7	q36.2	152786455	-	INTERGENIC	---	---
SNP_A-1511665	rs1464804	4	2.31	±	0.58	Yes	100%	A/T+	7	p21.1	17927352	-	INTERGENIC	---	---
SNP_A-1511667	rs1418927	4	1.51	±	0.29	Yes	75%	A+/G	20	q13.2	52260700	+	INTRONIC	PFDN4	Prefoldin subunit 4 (Protein C-1). [Source:Uniprot/SWISSPROT;Acc:Q9NQP4]
SNP_A-1511668	rs1035564	2	1.06	±	0.04	No	---	C/T	16	p13.3	6050548	+	INTERGENIC	---	---
SNP_A-1511669	rs261009	10	1.29	±	0.11	Yes	30%	C/T+	5	q35.1	169272733	-	INTRONIC	DOCK2	Dedicator of cytokinesis protein 2. [Source:Uniprot/SWISSPROT;Acc:Q92608]
SNP_A-1511671	rs1970901	4	1.40	±	0.47	Yes	50%	A/G	3	q26.32	180413901	+	INTRONIC	PIK3CA	Phosphatidylinositol-4,5-bisphosphate 3-kinase catalytic subunit alpha isoform (EC 2.7.1.153) (PI3-kinase p110 subunit alpha) (PtdIns-3- kinase p110) (PI3K). [Source:Uniprot/SWISSPROT;Acc:P42336]
SNP_A-1511678	rs1453262	1	1.10			No	---	G/T	3	q22.1	131553994	+	INTRONIC	AC117398.3	---
SNP_A-1511681	rs1885315	1	1.02			No	---	G/T	14	q31.3	84985193	-	INTERGENIC	---	---
SNP_A-1511683	rs582822	1	1.00			No	---	A/G	6	q22.31	124842606	-	INTRONIC	TCBA1	Sodium/potassium-transporting ATPase subunit beta-1-interacting protein 2 (Na(+)/K(+)-transporting ATPase subunit beta-1-interacting protein 2) (T-cell lymphoma breakpoint-associated target protein 1) (Protein FAM77B). [Source:Uniprot/SWISSPROT;Acc:Q5VXU1]
SNP_A-1511688	rs1850952	2	1.09	±	0.13	No	---	G/T	3	q25.1	152911214	-	INTERGENIC	---	---
SNP_A-1511691	rs719614	5	1.71	±	0.97	Yes	40%	C/T	13	q14.2	48743486	-	INTRONIC	CDADC1	Cytidine and dCMP deaminase domain-containing protein 1 (Testis development protein NYD-SP15). [Source:Uniprot/SWISSPROT;Acc:Q9BWV3]
SNP_A-1511692	rs723699	9	1.52	±	0.33	Yes	78%	C+/T	7	p15.2	27596001	+	INTRONIC	HIBADH	3-hydroxyisobutyrate dehydrogenase, mitochondrial precursor (EC 1.1.1.31) (HIBADH). [Source:Uniprot/SWISSPROT;Acc:P31937]
SNP_A-1511693	rs1914212	1	1.16			No	---	A/C	5	q34	160313280	-	INTERGENIC	---	---
SNP_A-1511696	rs1404501	4	2.63	±	0.77	Yes	100%	G/T+	11	q12.3	63041086	+	DOWNSTREAM	LGALS12	Galectin-12 (Galectin-related inhibitor of proliferation). [Source:Uniprot/SWISSPROT;Acc:Q96DT0]
SNP_A-1511700	rs1012722	1	1.63			Yes	100%	C/T+	21	q21.3	26120971	+	INTERGENIC	---	---
SNP_A-1511702	rs324454	1	1.23			No	---	A/G	5	q11.2	55238308	-	INTRONIC	IL31RA	Interleukin-31 receptor A precursor (IL-31RA) (Cytokine receptor-like 3) (Gp130-like monocyte receptor) (GLM-R) (HGLM-R) (Gp130-like receptor). [Source:Uniprot/SWISSPROT;Acc:Q8NI17]
SNP_A-1511703	rs564310	1	1.20			No	---	C/T	2	p23.1	31745846	-	INTERGENIC	---	---
SNP_A-1511707	rs2023038	2	1.98	±	1.39	Yes	50%	C+/G	6	q26	163039270	-	INTRONIC	PARK2	E3 ubiquitin-protein ligase parkin (EC 6.3.2.-) (Parkinson juvenile disease protein 2) (Parkinson disease protein 2). [Source:Uniprot/SWISSPROT;Acc:O60260]
SNP_A-1511709	rs1437872	8	1.30	±	0.26	Yes	50%	A/G	2	q33.1	197629300	+	INTRONIC	ANKRD44	Ankyrin repeat domain-containing protein 44. [Source:Uniprot/SWISSPROT;Acc:Q8N8A2]
SNP_A-1511710	rs726863	1	1.38			Yes	100%	A+/G	1	q21.3	150666985	-	INTERGENIC	---	---
SNP_A-1511716	rs1390375	8	1.45	±	0.21	Yes	50%	A+/C	14	q22.1	51831443	-	INTERGENIC	---	---
SNP_A-1511719	rs505361	2	1.14	±	0.01	No	---	C/T	13	q12.13	26638382	-	INTRONIC	USP12L	Ubiquitin carboxyl-terminal hydrolase 12 (EC 3.1.2.15) (Ubiquitin thioesterase 12) (Ubiquitin-specific-processing protease 12) (Deubiquitinating enzyme 12) (Ubiquitin-hydrolyzing enzyme 1). [Source:Uniprot/SWISSPROT;Acc:O75317]
SNP_A-1511727	rs928923	2	1.27	±	0.01	No	---	C/T	7	q34	141651578	+	INTRONIC	AP4M1	AP-4 complex subunit mu-1 (Adapter-related protein complex 4 mu-1 subunit) (Mu subunit of AP-4) (AP-4 adapter complex mu subunit) (Mu- adaptin-related protein 2) (Mu4-adaptin) (mu-ARP2) (mu4). [Source:Uniprot/SWISSPROT;Acc:O00189]
SNP_A-1511734	rs292465	2	1.00	±	0.00	No	---	C/T	13	q12.11	21910480	-	INTERGENIC	---	---
SNP_A-1511735	rs150739	1	1.47			Yes	100%	C/T+	16	q21	62019618	+	INTERGENIC	---	---
SNP_A-1511736	rs325032	2	1.10	±	0.04	No	---	C/G	4	q35.2	187938686	+	INTERGENIC	---	---
SNP_A-1511737	rs940053	10	1.18	±	0.13	Yes	10%	C+/T	2	p21	45834656	+	INTRONIC	PRKCE	Protein kinase C epsilon type (EC 2.7.11.13) (nPKC-epsilon). [Source:Uniprot/SWISSPROT;Acc:Q02156]
SNP_A-1511738	rs1988694	2	1.43	±	0.46	Yes	50%	A/G+	5	q33.2	154764370	+	INTERGENIC	---	---
SNP_A-1511741	rs544528	1	1.18			No	---	C/T	1	q42.13	227225455	+	INTERGENIC	---	---
SNP_A-1511749	rs2007808	6	1.70	±	0.50	Yes	83%	C+/T	18	p11.23	7211729	-	INTERGENIC	---	---
SNP_A-1511754	rs1376202	8	1.89	±	0.42	Yes	88%	C/T+	4	q28.2	130127367	+	INTRONIC	SCLT1	Sodium channel and clathrin linker 1 (Sodium channel-associated protein 1). [Source:Uniprot/SWISSPROT;Acc:Q96NL6]
SNP_A-1511756	rs2019978	9	1.32	±	0.31	Yes	33%	G/T	4	q35.1	185794575	-	INTRONIC	CASP3	Caspase-3 precursor (EC 3.4.22.56) (CASP-3) (Apopain) (Cysteine protease CPP32) (Yama protein) (CPP-32) (SREBP cleavage activity 1) (SCA-1) [Contains: Caspase-3 subunit p17; Caspase-3 subunit p12]. [Source:Uniprot/SWISSPROT;Acc:P42574]
SNP_A-1511757	rs1324891	12	1.62	±	0.33	Yes	75%	C/T+	1	p13.2	112040573	-	INTRONIC	RAP1A	Ras-related protein Rap-1A precursor (GTP-binding protein smg-p21A) (Ras-related protein Krev-1) (C21KG) (G-22K). [Source:Uniprot/SWISSPROT;Acc:P62834]
SNP_A-1511758	rs953932	1	1.36			No	---	C/T	3	p22.1	41542966	-	INTRONIC	ULK4	Serine/threonine-protein kinase ULK4 (EC 2.7.11.1) (Unc-51-like kinase 4). [Source:Uniprot/SWISSPROT;Acc:Q96C45]
SNP_A-1511762	rs1411355	1	1.00			No	---	A/G	9	q31.2	109512117	-	INTERGENIC	---	---
SNP_A-1511764	rs726363	4	1.77	±	0.29	Yes	100%	A/G+	9	p13.1	38288233	+	INTERGENIC	---	---
SNP_A-1511765	rs621277	6	1.55	±	0.19	Yes	83%	A+/G	9	p21.1	32506864	+	INTRONIC	DDX58	Probable ATP-dependent RNA helicase DDX58 (EC 3.6.1.-) (DEAD-box protein 58) (Retinoic acid-inducible gene 1 protein) (RIG-1) (RIG-I). [Source:Uniprot/SWISSPROT;Acc:O95786]
SNP_A-1511767	rs2346864	1	1.02			No	---	C/T	7	p12.3	47121085	+	INTERGENIC	---	---
SNP_A-1511770	rs723210	14	1.58	±	0.28	Yes	79%	A+/C	10	p13	12802482	+	INTRONIC	CAMK1D	Calcium/calmodulin-dependent protein kinase type 1D (EC 2.7.11.17) (CaM kinase ID) (CaM kinase I delta) (CaMKI-delta) (CaM-KI delta) (CaMKI delta) (Camk1D) (CamKI-like protein kinase) (CKLiK). [Source:Uniprot/SWISSPROT;Acc:Q8IU85]
SNP_A-1511771	rs951357	2	1.35	±	0.08	Yes	50%	A/G+	3	p12.3	80429960	+	INTERGENIC	---	---
SNP_A-1511777	rs1394631	10	1.14	±	0.09	No	---	A/G	5	q23.1	118667169	-	INTERGENIC	---	---
SNP_A-1511783	rs1353819	7	8.58	±	3.23	Yes	100%	A+/G	3	p26.2	3999066	-	INTRONIC	SUMF1	Sulfatase-modifying factor 1 precursor (EC 1.13.-.-) (C-alpha- formyglycine-generating enzyme 1). [Source:Uniprot/SWISSPROT;Acc:Q8NBK3]
SNP_A-1511785	rs724408	2	2.26	±	1.78	Yes	50%	C/T+	15	q26.2	92468876	+	INTERGENIC	---	---
SNP_A-1511787	rs2421826	11	2.22	±	0.46	Yes	100%	C/T+	11	p13	35187181	-	INTRONIC	CD44	CD44 antigen precursor (Phagocytic glycoprotein I) (PGP-1) (HUTCH-I) (Extracellular matrix receptor-III) (ECMR-III) (GP90 lymphocyte homing/adhesion receptor) (Hermes antigen) (Hyaluronate receptor) (Heparan sulfate proteoglycan) (Epican) (CDw44). [Source:Uniprot/SWISSPROT;Acc:P16070]
SNP_A-1511788	rs959123	1	1.00			No	---	C/T	12	p11.22	29163072	-	INTERGENIC	---	---
SNP_A-1511792	rs952581	1	1.96			Yes	100%	A+/G	17	q11.2	27014232	-	INTERGENIC	---	---
SNP_A-1511793	rs2031938	1	1.00			No	---	G/T	14	q12	24650499	+	INTERGENIC	---	---
SNP_A-1511795	rs929245	4	1.70	±	0.57	Yes	75%	A/G+	7	q21.11	82757745	-	INTERGENIC	---	---
SNP_A-1511798	rs1378943	7	1.12	±	0.09	No	---	A/C	4	p15.2	25382169	+	INTRONIC	AC092436.5	SEL1-like repeat-containing protein KIAA0746. [Source:Uniprot/SWISSPROT;Acc:Q68CR1]
SNP_A-1511801	rs1669943	11	1.29	±	0.44	Yes	27%	A/G	12	q12	41213598	+	INTRONIC	PRICKLE1	Prickle-like protein 1 (REST/NRSF-interacting LIM domain protein 1). [Source:Uniprot/SWISSPROT;Acc:Q96MT3]
SNP_A-1511802	rs1831549	2	1.03	±	0.05	No	---	A/G	13	q12.3	30328486	-	INTERGENIC	---	---
SNP_A-1511803	rs1409961	9	1.14	±	0.13	Yes	11%	A/G+	10	p13	12648682	-	INTRONIC	CAMK1D	Calcium/calmodulin-dependent protein kinase type 1D (EC 2.7.11.17) (CaM kinase ID) (CaM kinase I delta) (CaMKI-delta) (CaM-KI delta) (CaMKI delta) (Camk1D) (CamKI-like protein kinase) (CKLiK). [Source:Uniprot/SWISSPROT;Acc:Q8IU85]
SNP_A-1511806	rs1116129	5	1.13	±	0.19	Yes	20%	A/C+	3	p26.2	4225309	+	INTRONIC	SUMF1	Sulfatase-modifying factor 1 precursor (EC 1.13.-.-) (C-alpha- formyglycine-generating enzyme 1). [Source:Uniprot/SWISSPROT;Acc:Q8NBK3]
SNP_A-1511808	rs1418102	5	1.45	±	0.29	Yes	60%	A/G	1	q25.3	178607329	-	INTRONIC	ACBD6	Acyl-CoA-binding domain-containing protein 6. [Source:Uniprot/SWISSPROT;Acc:Q9BR61]
SNP_A-1511809	rs2392147	3	1.19	±	0.27	Yes	33%	G+/T	7	p14.3	32833248	+	INTRONIC	KIAA0241	K0241_HUMAN Isoform 2 of Q8NBF6 - Homo sapiens (Human) [Source:Uniprot/Varsplic;Acc:Q8NBF6-2]
SNP_A-1511817	rs2414547	5	1.26	±	0.28	Yes	20%	A+/T	15	q22.1	56252107	+	INTRONIC	AQP9	Aquaporin-9 (AQP-9) (Small solute channel 1). [Source:Uniprot/SWISSPROT;Acc:O43315]
SNP_A-1511818	rs1989296	1	1.46			Yes	100%	A/G+	14	q32.13	93975156	-	DOWNSTREAM	SERPINA11	Serpin A11 precursor. [Source:Uniprot/SWISSPROT;Acc:Q86U17]
SNP_A-1511820	rs726364	2	1.16	±	0.01	No	---	A/G	14	q12	24218373	+	INTERGENIC	---	---
SNP_A-1511821	rs680471	9	1.18	±	0.15	Yes	11%	G/T+	9	p21.1	32506949	+	INTRONIC	DDX58	Probable ATP-dependent RNA helicase DDX58 (EC 3.6.1.-) (DEAD-box protein 58) (Retinoic acid-inducible gene 1 protein) (RIG-1) (RIG-I). [Source:Uniprot/SWISSPROT;Acc:O95786]
SNP_A-1511822	rs1503391	6	2.25	±	1.30	Yes	83%	A+/C	11	q22.3	104417668	+	INTRONIC	CASP1	Caspase-1 precursor (EC 3.4.22.36) (CASP-1) (Interleukin-1 beta convertase) (IL-1BC) (IL-1 beta-converting enzyme) (ICE) (Interleukin- 1 beta-converting enzyme) (p45) [Contains: Caspase-1 subunit p20; Caspase-1 subunit p10]. [Source:Uniprot/SWISSPROT;Acc:P29466]
SNP_A-1511824	rs723211	14	1.27	±	0.28	Yes	29%	A/G	10	p13	12802309	+	INTRONIC	CAMK1D	Calcium/calmodulin-dependent protein kinase type 1D (EC 2.7.11.17) (CaM kinase ID) (CaM kinase I delta) (CaMKI-delta) (CaM-KI delta) (CaMKI delta) (Camk1D) (CamKI-like protein kinase) (CKLiK). [Source:Uniprot/SWISSPROT;Acc:Q8IU85]
SNP_A-1511825	rs56237	1	1.26			No	---	C/T	6	q25.3	155674454	+	INTRONIC	TFB1M	Mitochondrial dimethyladenosine transferase 1, mitochondrial precursor (EC 2.1.1.-) (S-adenosylmethionine-6-N', N'-adenosyl(rRNA) dimethyltransferase 1) (Mitochondrial 12S rRNA dimethylase 1) (Mitochondrial transcription factor B1) (mtTFB1) (h-mtTFB1) (h- [Source:Uniprot/SWISSPROT;Acc:Q8WVM0]
SNP_A-1511826	rs1523497	1	1.15			No	---	A/T	4	q28.1	125406126	+	INTERGENIC	---	---
SNP_A-1511827	rs775450	1	1.04			No	---	A/G	12	q15	68403513	-	INTERGENIC	---	---
SNP_A-1511828	rs966155	2	1.09	±	0.06	No	---	C/T	9	q33.1	117485448	+	INTERGENIC	---	---
SNP_A-1511830	rs726117	8	1.26	±	0.28	Yes	25%	A/G+	2	p21	47225929	+	INTRONIC	C2orf61	Uncharacterized protein C2orf61. [Source:Uniprot/SWISSPROT;Acc:Q8N801]
SNP_A-1511837	rs1915087	8	1.37	±	0.35	Yes	38%	C/T	3	q13.33	123321481	+	3PRIME_UTR	CD86	T-lymphocyte activation antigen CD86 precursor (Activation B7-2 antigen) (CTLA-4 counter-receptor B7.2) (B70) (FUN-1) (BU63). [Source:Uniprot/SWISSPROT;Acc:P42081]
SNP_A-1511839	rs1408357	1	1.02			No	---	A/G	10	q23.1	85289170	-	INTERGENIC	---	---
SNP_A-1511840	rs1542466	1	3.72			Yes	100%	A/G+	4	q13.3	75474999	+	DOWNSTREAM	EREG	Proepiregulin precursor [Contains: Epiregulin (EPR)]. [Source:Uniprot/SWISSPROT;Acc:O14944]
SNP_A-1511842	rs1407716	1	1.79			Yes	100%	C/T+	1	p13.1	116715001	+	UPSTREAM	ATP1A1	Sodium/potassium-transporting ATPase subunit alpha-1 precursor (EC 3.6.3.9) (Sodium pump subunit alpha-1) (Na(+)/K(+) ATPase alpha-1 subunit). [Source:Uniprot/SWISSPROT;Acc:P05023]
SNP_A-1511845	rs2352028	1	4.81			Yes	100%	C/T+	13	q31.3	91243230	+	INTRONIC	GPC5	Glypican-5 precursor [Contains: Secreted glypican-5]. [Source:Uniprot/SWISSPROT;Acc:P78333]
SNP_A-1511846	rs722711	2	1.63	±	0.13	Yes	100%	C/T	3	q26.1	163103123	-	INTERGENIC	---	---
SNP_A-1511849	rs436404	2	1.23	±	0.22	Yes	50%	A/G	5	q31.3	139323358	+	INTRONIC	NRG2	Pro-neuregulin-2, membrane-bound isoform precursor (Pro-NRG2) [Contains: Neuregulin-2 (NRG-2) (Neural- and thymus-derived activator for ERBB kinases) (NTAK) (Divergent of neuregulin-1) (DON-1)]. [Source:Uniprot/SWISSPROT;Acc:O14511]
SNP_A-1511856	rs3887081	8	1.72	±	0.74	Yes	63%	C+/T	10	q22.2	76995263	-	INTRONIC	C10orf11	Uncharacterized protein C10orf11. [Source:Uniprot/SWISSPROT;Acc:Q9H2I8]
SNP_A-1511858	rs1958800	1	1.05			No	---	A/G	14	q31.3	84524463	-	INTERGENIC	---	---
SNP_A-1511865	rs1112806	1	1.00			No	---	G/T	2	q12.3	108423041	+	INTERGENIC	---	---
SNP_A-1511870	---	1	1.66			Yes	100%	C/G+	---	---	---	---	---	---	---
SNP_A-1511873	rs1899694	4	1.04	±	0.09	No	---	C/T	4	q21.22	83187388	+	INTERGENIC	---	---
SNP_A-1511874	rs763348	1	1.82			Yes	100%	A/G+	9	q33.1	119647762	+	INTERGENIC	---	---
SNP_A-1511883	rs721101	1	1.08			No	---	C/T	6	q25.3	155674536	+	INTRONIC	TFB1M	Mitochondrial dimethyladenosine transferase 1, mitochondrial precursor (EC 2.1.1.-) (S-adenosylmethionine-6-N', N'-adenosyl(rRNA) dimethyltransferase 1) (Mitochondrial 12S rRNA dimethylase 1) (Mitochondrial transcription factor B1) (mtTFB1) (h-mtTFB1) (h- [Source:Uniprot/SWISSPROT;Acc:Q8WVM0]
SNP_A-1511884	rs719154	1	1.08			No	---	A/G	2	q37.1	234463915	+	---	---	---
SNP_A-1511889	rs1376392	1	1.05			No	---	C/T	4	q28.3	137457872	+	INTERGENIC	---	---
SNP_A-1511894	rs725029	1	1.03			No	---	A/G	12	q13.13	52752362	+	INTERGENIC	---	---
SNP_A-1511898	rs1384737	1	1.19			No	---	C/T	15	q26.1	91670604	+	INTERGENIC	---	---
SNP_A-1511899	rs950882	1	1.57			Yes	100%	A/G+	4	q24	105197480	-	INTERGENIC	---	---
SNP_A-1511900	rs725908	11	1.89	±	0.71	Yes	73%	C/T+	20	q11.22	33431481	+	INTRONIC	C20orf44	Ubiquinol-cytochrome c reductase complex chaperone CBP3 homolog (Basic FGF-repressed Zic-binding protein) (bFZb). [Source:Uniprot/SWISSPROT;Acc:Q9NVA1]
SNP_A-1511902	rs2066007	5	6.90	±	4.87	Yes	100%	A/T+	1	p31.3	66733752	+	INTERGENIC	---	---
SNP_A-1511908	rs1922296	1	1.14			No	---	A/G	2	q12.1	102189311	-	INTRONIC	IL1RL2	Interleukin-1 receptor-like 2 precursor (IL-1Rrp2) (Interleukin-1 receptor-related protein 2) (IL1R-rp2). [Source:Uniprot/SWISSPROT;Acc:Q9HB29]
SNP_A-1511912	rs3847819	7	1.62	±	0.51	Yes	57%	A/G	12	q22	93297664	+	INTRONIC	CCDC41	Coiled-coil domain-containing protein 41 (Renal carcinoma antigen NY- REN-58). [Source:Uniprot/SWISSPROT;Acc:Q9Y592]
SNP_A-1511915	rs831451	1	1.04			No	---	A/C	3	p14.1	71252682	-	INTRONIC	FOXP1	Forkhead box protein P1. [Source:Uniprot/SWISSPROT;Acc:Q9H334]
SNP_A-1511916	rs625587	5	2.62	±	1.26	Yes	80%	A/G	10	q22.3	78813688	+	INTRONIC	KCNMA1	Calcium-activated potassium channel subunit alpha-1 (Calcium-activated potassium channel, subfamily M subunit alpha-1) (Maxi K channel) (MaxiK) (BK channel) (K(VCA)alpha) (BKCA alpha) (KCa1.1) (Slowpoke homolog) (Slo homolog) (Slo-alpha) (Slo1) (hSlo). [Source:Uniprot/SWISSPROT;Acc:Q12791]
SNP_A-1511917	rs1583511	7	1.22	±	0.04	No	---	C/T	7	p15.3	22950415	+	3PRIME_UTR	FAM126A	Hyccin (Protein FAM126A) (Down-regulated by CTNNB1 protein A). [Source:Uniprot/SWISSPROT;Acc:Q9BYI3]
SNP_A-1511918	rs973328	5	1.22	±	0.05	No	---	C/G	12	q15	66974173	-	DOWNSTREAM	MDM1.	Nuclear protein MDM1. [Source:Uniprot/SWISSPROT;Acc:Q8TC05]
SNP_A-1511922	rs2884788	1	1.33			No	---	A/T	1	p36.21	13969222	+	INTRONIC	PRDM2	PR domain zinc finger protein 2 (PR domain-containing protein 2) (Retinoblastoma protein-interacting zinc finger protein) (Zinc finger protein RIZ) (MTE-binding protein) (MTB-ZF) (GATA-3-binding protein G3B) (Lysine N-methyltransferase 8). [Source:Uniprot/SWISSPROT;Acc:Q13029]
SNP_A-1511924	rs117622	2	1.25	±	0.21	Yes	50%	A+/C	5	p15.33	2373003	+	INTERGENIC	---	---
SNP_A-1511928	rs1829467	1	1.31			No	---	C/T	5	p14.3	23071052	+	INTERGENIC	---	---
SNP_A-1511938	rs1604142	1	1.36			No	---	A/C	4	p15.31	21944776	+	INTERGENIC	---	---
SNP_A-1511939	rs719155	1	1.17			No	---	C/G	2	q37.1	234463947	+	INTERGENIC	---	---
SNP_A-1511943	rs1112730	8	1.29	±	0.18	Yes	38%	C/T	6	q25.1	150129212	-	INTRONIC	PCMT1	Protein-L-isoaspartate(D-aspartate) O-methyltransferase (EC 2.1.1.77) (Protein-beta-aspartate methyltransferase) (PIMT) (Protein L- isoaspartyl/D-aspartyl methyltransferase) (L-isoaspartyl protein carboxyl methyltransferase). [Source:Uniprot/SWISSPROT;Acc:P22061]
SNP_A-1511945	rs52484	2	2.19	±	1.69	Yes	50%	A/G+	6	p22.2	23672345	+	INTERGENIC	---	---
SNP_A-1511947	rs1038905	5	1.39	±	0.23	Yes	60%	C+/T	4	p15.1	28348976	-	INTERGENIC	---	---
SNP_A-1511952	rs2407511	2	1.55	±	0.62	Yes	50%	G/T+	5	q11.2	53681885	+	INTERGENIC	---	---
SNP_A-1511956	rs721257	1	1.02			No	---	A/G	3	p26.1	7814818	+	INTERGENIC	---	---
SNP_A-1511958	rs1385600	4	1.66	±	0.32	Yes	75%	C+/T	11	q14.1	77613814	-	SYNONYMOUS_CODING	GAB2	GRB2-associated-binding protein 2 (Growth factor receptor bound protein 2-associated protein 2) (GRB2-associated binder 2) (pp100). [Source:Uniprot/SWISSPROT;Acc:Q9UQC2]
SNP_A-1511959	rs723356	1	1.00			No	---	C/G	2	q31.2	180367957	+	INTERGENIC	---	---
SNP_A-1511960	rs303450	7	1.29	±	0.09	Yes	14%	A/C+	10	p11.23	30765343	+	INTRONIC	MAP3K8	Mitogen-activated protein kinase kinase kinase 8 (EC 2.7.11.25) (COT proto-oncogene serine/threonine-protein kinase) (C-COT) (Cancer Osaka thyroid oncogene) (Tumor progression locus 2) (TPL-2). [Source:Uniprot/SWISSPROT;Acc:P41279]
SNP_A-1511962	rs714180	1	1.77			Yes	100%	A/G+	7	q31.2	116106238	+	INTRONIC	AP4M1	AP-4 complex subunit mu-1 (Adapter-related protein complex 4 mu-1 subunit) (Mu subunit of AP-4) (AP-4 adapter complex mu subunit) (Mu- adaptin-related protein 2) (Mu4-adaptin) (mu-ARP2) (mu4). [Source:Uniprot/SWISSPROT;Acc:O00189]
SNP_A-1511966	rs1822829	6	1.89	±	0.65	Yes	100%	A/G+	15	q23	65312004	-	INTRONIC	AC012568.7	Alpha- and gamma-adaptin-binding protein p34. [Source:Uniprot/SWISSPROT;Acc:Q6PD74]
SNP_A-1511967	rs2310093	1	1.13			No	---	C/G	9	q21.13	73764352	+	INTRONIC	C9orf85	Uncharacterized protein C9orf85. [Source:Uniprot/SWISSPROT;Acc:Q96MD7]
SNP_A-1511968	rs706551	1	2.55			Yes	100%	A+/C	2	p16.1	55757124	-	INTRONIC	PNPT1	Polyribonucleotide nucleotidyltransferase 1, mitochondrial precursor (EC 2.7.7.8) (PNPase 1) (Polynucleotide phosphorylase-like protein) (PNPase old-35) (3'-5' RNA exonuclease OLD35). [Source:Uniprot/SWISSPROT;Acc:Q8TCS8]
SNP_A-1511974	rs950920	1	1.00			No	---	A/C	2	p21	45234319	-	INTERGENIC	---	---
SNP_A-1511975	rs1376203	1	1.05			No	---	C/T	16	q13	54656433	-	INTERGENIC	---	---
SNP_A-1511977	rs965694	1	1.35			No	---	C/T	7	p12.3	47584855	+	INTRONIC	TNS3	Tensin-3 (Tumor endothelial marker 6) (Tensin-like SH2 domain- containing protein 1). [Source:Uniprot/SWISSPROT;Acc:Q68CZ2]
SNP_A-1511981	rs2216496	3	1.16	±	0.17	No	---	C/T	2	q32.1	186331865	-	INTRONIC	FSIP2.	Fibrous sheath-interacting protein 2. [Source:Uniprot/SWISSPROT;Acc:Q5CZC0]
SNP_A-1511983	rs958967	3	1.12	±	0.08	No	---	A/G	10	q11.23	50380626	+	INTRONIC	PGBD3	DNA excision repair protein ERCC-6 (EC 3.6.1.-) (ATP-dependent helicase ERCC6) (Cockayne syndrome protein CSB). [Source:Uniprot/SWISSPROT;Acc:Q03468]
SNP_A-1511984	rs2365509	7	1.67	±	0.46	Yes	57%	C/T+	7	q36.3	156156741	+	INTRONIC	RNF32	RING finger protein 32. [Source:Uniprot/SWISSPROT;Acc:Q9H0A6]
SNP_A-1511986	rs953201	1	1.09			No	---	A/G	3	q13.2	114380385	-	INTERGENIC	---	---
SNP_A-1511989	rs724701	1	1.00			No	---	C/T	14	q21.3	46306014	-	INTERGENIC	---	---
SNP_A-1511991	rs2151642	1	1.24			No	---	A/T	9	q33.1	121697808	-	INTERGENIC	---	---
SNP_A-1511994	rs2020079	6	2.63	±	1.21	Yes	83%	C+/T	6	q14.3	87348536	+	INTERGENIC	---	---
SNP_A-1511999	rs918328	2	1.20	±	0.29	Yes	50%	G+/T	2	p22.3	34327427	-	INTRONIC	SLC30A6	Zinc transporter 6 (ZnT-6) (Solute carrier family 30 member 6). [Source:Uniprot/SWISSPROT;Acc:Q6NXT4]
SNP_A-1512000	rs1384739	1	1.24			No	---	C/T	15	q26.1	91670679	+	INTERGENIC	---	---
SNP_A-1512001	rs2363306	2	2.89	±	0.16	Yes	100%	A/C+	3	q29	199364601	+	INTERGENIC	---	---
SNP_A-1512002	rs952960	1	2.23			Yes	100%	A+/G	15	q23	68545956	-	INTERGENIC	---	---
SNP_A-1512004	rs1385601	4	2.08	±	0.53	Yes	100%	G+/T	11	q14.1	77613712	-	INTRONIC	GAB2	GRB2-associated-binding protein 2 (Growth factor receptor bound protein 2-associated protein 2) (GRB2-associated binder 2) (pp100). [Source:Uniprot/SWISSPROT;Acc:Q9UQC2]
SNP_A-1512007	rs2412865	1	1.48			Yes	100%	A/G+	4	q12	58628612	+	INTERGENIC	---	---
SNP_A-1512012	rs898783	2	1.11	±	0.15	No	---	A/G	18	q12.3	38154861	+	INTERGENIC	---	---
SNP_A-1512014	rs754291	7	1.19	±	0.14	Yes	14%	C+/T	19	p13.11	16561051	-	INTRONIC	MED26	Mediator of RNA polymerase II transcription subunit 26 (Mediator complex subunit 26) (CRSP complex subunit 7) (Cofactor required for Sp1 transcriptional activation subunit 7) (Transcriptional coactivator CRSP70) (Activator-recruited cofactor 70 kDa compon [Source:Uniprot/SWISSPROT;Acc:O95402]
SNP_A-1512016	rs2018721	7	1.83	±	0.48	Yes	86%	C/T+	21	q22.12	36344836	+	NON_SYNONYMOUS_CODING	SETD4	SET domain-containing protein 4. [Source:Uniprot/SWISSPROT;Acc:Q9NVD3]
SNP_A-1512017	rs724543	9	1.69	±	0.51	Yes	78%	A+/G	13	q22.2	74795836	+	INTRONIC	TBC1D4	TBC1 domain family member 4 (Akt substrate of 160 kDa) (AS160). [Source:Uniprot/SWISSPROT;Acc:O60343]
SNP_A-1512018	rs719872	1	1.06			No	---	A/G	3	q28	189428098	-	INTRONIC	LPP	Lipoma-preferred partner (LIM domain-containing preferred translocation partner in lipoma). [Source:Uniprot/SWISSPROT;Acc:Q93052]
SNP_A-1512019	rs671544	6	1.25	±	0.32	Yes	33%	A/T+	11	q13.4	74375300	-	UPSTREAM	NEU3	Sialidase-3 (EC 3.2.1.18) (Membrane sialidase) (Ganglioside sialidase) (N-acetyl-alpha-neuraminidase 3). [Source:Uniprot/SWISSPROT;Acc:Q9UQ49]
SNP_A-1512020	rs348250	4	1.30	±	0.31	Yes	25%	C/G+	13	q14.11	40970007	+	INTERGENIC	---	---
SNP_A-1512021	rs956403	3	1.12	±	0.13	No	---	G/T	7	q11.22	69705801	-	INTRONIC	AUTS2	Autism susceptibility gene 2 protein. [Source:Uniprot/SWISSPROT;Acc:Q8WXX7]
SNP_A-1512022	rs2041990	5	1.28	±	0.41	Yes	20%	A/G+	19	q13.32	51342164	+	INTRONIC	IGFL2.	cDNA FLJ43766 fis, clone TESTI2049246. [Source:Uniprot/SPTREMBL;Acc:Q6ZUF0]
SNP_A-1512027	rs1326588	1	1.00			No	---	A/G	6	p12.2	51781898	+	INTRONIC	PKHD1	Fibrocystin precursor (Polycystic kidney and hepatic disease 1 protein) (Polyductin) (Tigmin). [Source:Uniprot/SWISSPROT;Acc:Q8TCZ9]
SNP_A-1512028	rs2036999	1	1.09			No	---	A/G	3	q22.1	132942030	-	INTRONIC	CPNE4	Copine-4 (Copine IV) (Copine-8). [Source:Uniprot/SWISSPROT;Acc:Q96A23]
SNP_A-1512029	rs195505	3	1.27	±	0.21	Yes	33%	A/G+	6	q22.1	116299922	-	INTERGENIC	---	---
SNP_A-1512032	rs721103	1	6.39			Yes	100%	A/T+	3	q11.2	99754880	-	INTERGENIC	---	---
SNP_A-1512034	rs1410091	2	2.64	±	1.77	Yes	100%	C/T+	1	p31.1	81515474	+	INTERGENIC	---	---
SNP_A-1512035	rs1400131	11	1.13	±	0.13	Yes	9%	A/G+	2	q32.1	183709600	+	INTRONIC	NUP35	Nucleoporin NUP53 (Nuclear pore complex protein Nup53) (Nucleoporin Nup35) (35 kDa nucleoporin) (Mitotic phosphoprotein 44) (MP-44). [Source:Uniprot/SWISSPROT;Acc:Q8NFH5]
SNP_A-1512036	rs724702	7	1.20	±	0.10	Yes	14%	C/G+	14	q21.3	46305776	-	INTERGENIC	---	---
SNP_A-1512037	rs720632	10	1.35	±	0.25	Yes	40%	C/G+	2	q33.3	208401506	-	INTRONIC	PLEKHM3	Pleckstrin homology domain-containing family M member 3. [Source:Uniprot/SWISSPROT;Acc:Q6ZWE6]
SNP_A-1512039	rs1395015	1	1.00			No	---	A/G	5	q14.3	91111908	-	INTERGENIC	---	---
SNP_A-1512040	rs952309	1	1.03			No	---	A/G	1	p31.1	80011215	+	INTERGENIC	---	---
SNP_A-1512046	rs319088	11	1.67	±	0.80	Yes	55%	A+/G	6	q21	107846733	+	INTRONIC	PDSS2	Decaprenyl-diphosphate synthase subunit 2 (EC 2.5.1.-) (Decaprenyl pyrophosphate synthetase subunit 2) (Candidate tumor suppressor protein). [Source:Uniprot/SWISSPROT;Acc:Q86YH6]
SNP_A-1512047	rs1036053	5	1.35	±	0.36	Yes	40%	A+/G	3	p14.1	69981568	-	INTRONIC	MITF	Microphthalmia-associated transcription factor. [Source:Uniprot/SWISSPROT;Acc:O75030]
SNP_A-1512048	rs1585995	2	1.62	±	0.02	Yes	100%	A+/T	8	q13.3	72973875	-	INTERGENIC	---	---
SNP_A-1512049	rs1949207	1	1.00			No	---	G/T	12	p12.3	17230411	-	INTERGENIC	---	---
SNP_A-1512050	rs763889	1	1.69			Yes	100%	G+/T	15	q26.3	96543742	+	INTERGENIC	---	---
SNP_A-1512055	rs2354094	6	1.66	±	0.41	Yes	67%	A/G+	6	q21	108197032	-	INTRONIC	SCML4	Sex comb on midleg-like protein 4. [Source:Uniprot/SWISSPROT;Acc:Q8N228]
SNP_A-1512056	rs1027694	7	1.62	±	0.37	Yes	86%	A/C+	1	p31.1	84478173	+	DOWNSTREAM	PRKACB	cAMP-dependent protein kinase catalytic subunit beta (EC 2.7.11.11) (PKA C-beta). [Source:Uniprot/SWISSPROT;Acc:P22694]
SNP_A-1512058	rs754292	10	1.22	±	0.18	Yes	20%	A/G+	19	p13.11	16560813	-	INTRONIC	MED26	Mediator of RNA polymerase II transcription subunit 26 (Mediator complex subunit 26) (CRSP complex subunit 7) (Cofactor required for Sp1 transcriptional activation subunit 7) (Transcriptional coactivator CRSP70) (Activator-recruited cofactor 70 kDa compon [Source:Uniprot/SWISSPROT;Acc:O95402]
SNP_A-1512062	rs723993	1	3.86			Yes	100%	C+/T	1	p31.1	69887317	+	INTRONIC	LRRC7	Leucine-rich repeat-containing protein 7 (Protein LAP1) (Densin-180). [Source:Uniprot/SWISSPROT;Acc:Q96NW7]
SNP_A-1512063	rs2221567	1	1.12			No	---	A/C	10	q21.1	55495701	-	INTRONIC	PCDH15	Protocadherin-15 precursor. [Source:Uniprot/SWISSPROT;Acc:Q96QU1]
SNP_A-1512065	rs1561002	1	1.12			No	---	C/T	2	q11.2	100831703	+	INTRONIC	NPAS2	Neuronal PAS domain-containing protein 2 (Neuronal PAS2) (Member of PAS protein 4) (Basic-helix-loop-helix-PAS protein MOP4). [Source:Uniprot/SWISSPROT;Acc:Q99743]
SNP_A-1512068	rs952797	2	1.00	±	0.00	No	---	G/T	3	q23	141005823	-	INTERGENIC	---	---
SNP_A-1512071	rs720816	1	1.26			No	---	C/T	7	p14.1	41742273	-	INTERGENIC	---	---
SNP_A-1512074	rs2880439	1	1.20			No	---	A/G	8	q23.1	106338371	+	INTERGENIC	---	---
SNP_A-1512076	rs1497250	1	1.92			Yes	100%	C/T+	12	p12.1	25105913	-	INTRONIC	LRMP	Lymphoid-restricted membrane protein (Protein Jaw1) [Contains: Processed lymphoid-restricted membrane protein]. [Source:Uniprot/SWISSPROT;Acc:Q12912]
SNP_A-1512079	rs2008163	1	1.04			No	---	C/T	3	p22.3	34519789	-	INTERGENIC	---	---
SNP_A-1512080	rs1888682	3	1.38	±	0.54	Yes	33%	A/G	9	q21.2	80155413	+	INTERGENIC	---	---
SNP_A-1512081	rs2365511	10	1.26	±	0.21	Yes	30%	A/G	7	q36.3	156156872	+	INTRONIC	RNF32	RING finger protein 32. [Source:Uniprot/SWISSPROT;Acc:Q9H0A6]
SNP_A-1512082	---	3	1.05	±	0.04	No	---	A/G	---	---	---	---	---	---	---
SNP_A-1512085	rs1515366	2	1.25	±	0.21	Yes	50%	A/T+	3	q22.2	136075000	+	INTRONIC	EPHB1	Ephrin type-B receptor 1 precursor (EC 2.7.10.1) (Tyrosine-protein kinase receptor EPH-2) (NET) (HEK6) (ELK). [Source:Uniprot/SWISSPROT;Acc:P54762]
SNP_A-1512088	rs1400458	1	1.00			No	---	G/T	8	q24.21	128052150	-	INTERGENIC	---	---
SNP_A-1512090	rs1377296	2	1.41	±	0.04	Yes	100%	G/T	7	q33	134116157	-	INTRONIC	AP4M1	AP-4 complex subunit mu-1 (Adapter-related protein complex 4 mu-1 subunit) (Mu subunit of AP-4) (AP-4 adapter complex mu subunit) (Mu- adaptin-related protein 2) (Mu4-adaptin) (mu-ARP2) (mu4). [Source:Uniprot/SWISSPROT;Acc:O00189]
SNP_A-1512091	rs726493	10	1.23	±	0.23	Yes	10%	A+/G	2	q13	111965647	-	INTRONIC	C2orf59	LOC541471 protein (Putative uncharacterized protein MGC4677). [Source:Uniprot/SPTREMBL;Acc:Q96C48]
SNP_A-1512092	rs182861	1	1.00			No	---	A/C	X	q21.33	95973353	-	INTRONIC	DIAPH2	Protein diaphanous homolog 2 (Diaphanous-related formin-2) (DRF2). [Source:Uniprot/SWISSPROT;Acc:O60879]
SNP_A-1512093	rs3906466	1	1.00			No	---	C/G	14	q13.3	35925505	+	INTERGENIC	---	---
SNP_A-1512094	rs536861	14	1.20	±	0.18	Yes	14%	G/T+	9	q33.3	127353265	-	INTRONIC	MAPKAP1	Target of rapamycin complex 2 subunit MAPKAP1 (TORC2 subunit MAPKAP1) (Mitogen-activated protein kinase 2-associated protein 1) (Stress- activated map kinase-interacting protein 1) (SAPK-interacting protein 1). [Source:Uniprot/SWISSPROT;Acc:Q9BPZ7]
SNP_A-1512096	rs1461226	2	1.45	±	0.63	Yes	50%	A+/G	5	q33.2	153149933	-	INTRONIC	GRIA1	Glutamate receptor 1 precursor (GluR-1) (GluR-A) (GluR-K1) (Glutamate receptor ionotropic, AMPA 1) (AMPA-selective glutamate receptor 1). [Source:Uniprot/SWISSPROT;Acc:P42261]
SNP_A-1512097	rs1518308	1	1.00			No	---	G/T	2	q36.3	226598575	+	INTERGENIC	---	---
SNP_A-1512100	rs2354095	4	1.47	±	0.33	Yes	75%	A/G	6	q21	108196930	-	INTRONIC	SCML4	Sex comb on midleg-like protein 4. [Source:Uniprot/SWISSPROT;Acc:Q8N228]
SNP_A-1512101	rs768225	1	1.64			Yes	100%	A+/G	9	p23	9760741	-	INTERGENIC	---	---
SNP_A-1512102	rs1407501	6	1.24	±	0.19	Yes	17%	A/T	9	q22.33	100638262	+	INTRONIC	GALNT12	Polypeptide N-acetylgalactosaminyltransferase 12 (EC 2.4.1.41) (Protein-UDP acetylgalactosaminyltransferase 12) (UDP- GalNAc:polypeptide N-acetylgalactosaminyltransferase 12) (Polypeptide GalNAc transferase 12) (GalNAc-T12) (pp-GaNTase 12). [Source:Uniprot/SWISSPROT;Acc:Q8IXK2]
SNP_A-1512106	rs959987	12	1.26	±	0.17	Yes	17%	C/T+	12	q24.32	127858753	+	INTRONIC	SLC15A4	solute carrier family 15, member 4 [Source:RefSeq_peptide;Acc:NP_663623]
SNP_A-1512108	rs849346	1	1.03			No	---	C/T	12	q24.32	124570972	-	INTRONIC	TMEM132B	Transmembrane protein 132B. [Source:Uniprot/SWISSPROT;Acc:Q14DG7]
SNP_A-1512109	rs953003	4	4.61	±	0.87	Yes	100%	C/G+	5	p13.2	36826483	+	INTERGENIC	---	---
SNP_A-1512110	rs1436587	1	1.52			Yes	100%	A/C+	4	q22.3	96859622	-	INTERGENIC	---	---
SNP_A-1512114	rs991500	2	3.37	±	0.81	Yes	100%	A/G	2	p14	66184159	+	INTERGENIC	---	---
SNP_A-1512118	rs723733	2	1.48	±	0.68	Yes	50%	A/G	8	q22.3	102196496	+	INTERGENIC	---	---
SNP_A-1512121	rs727113	2	1.55	±	0.31	Yes	50%	A+/G	13	q12.12	23584841	+	INTERGENIC	---	---
SNP_A-1512123	rs190013	9	1.34	±	0.56	Yes	11%	C/T	16	p13.12	12528330	-	INTRONIC	SNX29	Sorting nexin-29. [Source:Uniprot/SWISSPROT;Acc:Q8TEQ0]
SNP_A-1512125	rs1515367	4	1.54	±	0.57	Yes	50%	G/T+	3	q22.2	136075130	+	INTRONIC	EPHB1	Ephrin type-B receptor 1 precursor (EC 2.7.10.1) (Tyrosine-protein kinase receptor EPH-2) (NET) (HEK6) (ELK). [Source:Uniprot/SWISSPROT;Acc:P54762]
SNP_A-1512126	rs2188242	1	2.78			Yes	100%	A/G+	7	q21.13	90227374	-	INTRONIC	PFTK1	Serine/threonine-protein kinase PFTAIRE-1 (EC 2.7.11.22). [Source:Uniprot/SWISSPROT;Acc:O94921]
SNP_A-1512128	rs1439331	2	1.96	±	0.99	Yes	50%	C/T+	15	q21.1	45874245	+	INTERGENIC	---	---
SNP_A-1512129	rs723469	10	1.42	±	0.31	Yes	50%	C/T+	21	q22.11	31447216	-	INTRONIC	TIAM1	T-lymphoma invasion and metastasis-inducing protein 1 (TIAM-1). [Source:Uniprot/SWISSPROT;Acc:Q13009]
SNP_A-1512130	rs950591	1	1.37			Yes	100%	A+/G	12	q24.32	126238381	+	INTERGENIC	---	---
SNP_A-1512132	rs714048	1	1.49			Yes	100%	A/C+	8	q11.23	53348271	+	INTRONIC	ST18	Suppression of tumorigenicity protein 18 (Zinc finger protein 387). [Source:Uniprot/SWISSPROT;Acc:O60284]
SNP_A-1512136	rs726449	2	1.50	±	0.63	Yes	50%	C/T+	13	q33.3	107949490	+	INTERGENIC	---	---
SNP_A-1512140	rs2377107	1	1.00			No	---	G/T	3	q27.2	186070568	+	INTRONIC	VPS8	Vacuolar protein sorting-associated protein 8 homolog. [Source:Uniprot/SWISSPROT;Acc:Q8N3P4]
SNP_A-1512142	rs2912	1	1.09			No	---	C/T	11	q14.1	77603940	-	DOWNSTREAM	USP35	Ubiquitin carboxyl-terminal hydrolase 35 (EC 3.1.2.15) (Ubiquitin thioesterase 35) (Ubiquitin-specific-processing protease 35) (Deubiquitinating enzyme 35). [Source:Uniprot/SWISSPROT;Acc:Q9P2H5]
SNP_A-1512145	rs1461227	1	1.00			No	---	A/T	5	q33.2	153149787	-	INTRONIC	GRIA1	Glutamate receptor 1 precursor (GluR-1) (GluR-A) (GluR-K1) (Glutamate receptor ionotropic, AMPA 1) (AMPA-selective glutamate receptor 1). [Source:Uniprot/SWISSPROT;Acc:P42261]
SNP_A-1512152	rs1112961	1	2.22			Yes	100%	C/T+	2	q33.1	202113415	+	INTRONIC	ALS2CR11	Amyotrophic lateral sclerosis 2 chromosomal region candidate gene 11 protein. [Source:Uniprot/SWISSPROT;Acc:Q53TS8]
SNP_A-1512155	rs368337	1	1.00			No	---	A/G	5	q33.1	148795952	-	INTERGENIC	---	---
SNP_A-1512156	rs1552734	1	1.00			No	---	A/G	7	q36.2	153854974	-	INTRONIC	DPP6	Dipeptidyl aminopeptidase-like protein 6 (Dipeptidylpeptidase VI) (Dipeptidylpeptidase 6) (Dipeptidyl peptidase IV-like protein) (Dipeptidyl aminopeptidase-related protein) (DPPX). [Source:Uniprot/SWISSPROT;Acc:P42658]
SNP_A-1512158	rs728497	1	1.45			Yes	100%	C/T+	14	q24.2	71502904	+	INTRONIC	RGS6	Regulator of G-protein signaling 6 (RGS6) (S914). [Source:Uniprot/SWISSPROT;Acc:P49758]
SNP_A-1512165	rs226088	3	1.82	±	0.41	Yes	100%	C+/T	17	q12	31041457	-	INTRONIC	AP2B1	AP-2 complex subunit beta-1 (Adapter-related protein complex 2 beta-1 subunit) (Beta2-adaptin) (Beta-adaptin) (Plasma membrane adaptor HA2/AP2 adaptin beta subunit) (Clathrin assembly protein complex 2 beta large chain) (AP105B). [Source:Uniprot/SWISSPROT;Acc:P63010]
SNP_A-1512167	rs958129	1	1.04			No	---	C/T	3	q25.31	157643078	+	INTRONIC	KCNAB1	Voltage-gated potassium channel subunit beta-1 (K(+) channel subunit beta-1) (Kv-beta-1). [Source:Uniprot/SWISSPROT;Acc:Q14722]
SNP_A-1512173	rs3904864	1	1.89			Yes	100%	A+/G	20	p13	4327086	+	INTERGENIC	---	---
SNP_A-1512175	rs1924605	12	1.26	±	0.16	Yes	33%	A+/G	13	q13.1	32253337	+	DOWNSTREAM	PDS5B	Sister chromatid cohesion protein PDS5 homolog B (Androgen-induced proliferation inhibitor) (Androgen-induced prostate proliferative shutoff-associated protein AS3). [Source:Uniprot/SWISSPROT;Acc:Q9NTI5]
SNP_A-1512177	rs1420576	1	1.00			No	---	G/T	16	q12.1	49793630	-	INTERGENIC	---	---
SNP_A-1512178	rs2969972	1	2.18			Yes	100%	C/T+	18	q21.1	46362761	-	INTRONIC	MAPK4	Mitogen-activated protein kinase 4 (EC 2.7.11.24) (Extracellular signal-regulated kinase 4) (ERK-4) (MAP kinase isoform p63) (p63- MAPK). [Source:Uniprot/SWISSPROT;Acc:P31152]
SNP_A-1512179	rs723470	7	1.20	±	0.27	Yes	14%	G/T+	21	q22.11	31447173	-	INTRONIC	TIAM1	T-lymphoma invasion and metastasis-inducing protein 1 (TIAM-1). [Source:Uniprot/SWISSPROT;Acc:Q13009]
SNP_A-1512181	rs504971	9	1.14	±	0.12	Yes	11%	C/T+	1	p32.2	57337452	-	INTRONIC	DAB1	Disabled homolog 1. [Source:Uniprot/SWISSPROT;Acc:O75553]
[truncated: 3,134 more rows]
