# Supplementary material for: Allele-Specific Gene Expression Is Widespread Across the Genome and Biological Processes
Source: PLoS One. 2009 Jan 7;4(1):e4150. doi: 10.1371/journal.pone.0004150 (PMC2613524; doi:10.1371/journal.pone.0004150)
Supplement: Table S3 — (0.01 MB TXT) [file pone.0004150.s003.txt]

Cluster	Chromosome	Start	End	Length of cluster	p-value
1	1	29,045,438	30,260,927	1,215,489	0.000006
2	1	71,724,343	80,310,777	8,586,434	0.000004
3	1	89,995,988	98,550,935	8,554,947	0.000006
4	1	150,223,438	150,543,969	320,531	0.000016
5	2	3,869,648	7,021,617	3,151,969	0.000005
6	2	8,479,146	8,852,372	373,226	0.000025
7	2	30,264,322	30,679,782	415,460	0.000045
8	3	1,167,988	4,730,979	3,562,991	0.000004
9	3	2,699,015	5,305,719	2,606,704	0.000046
10	3	30,672,665	30,990,190	317,525	0.000030
11	3	36,655,103	39,440,781	2,785,678	0.000048
12	3	55,933,122	56,889,194	956,072	0.000000
13	3	59,573,582	59,645,994	72,412	0.000046
14	3	65,551,356	68,626,227	3,074,871	0.000004
15	3	74,426,824	85,618,695	11,191,871	0.000002
16	3	114,816,923	117,197,263	2,380,340	0.000003
17	4	4,359,882	11,789,846	7,429,964	0.000001
18	4	4,674,631	11,846,164	7,171,533	0.000015
19	4	66,410,631	70,418,712	4,008,081	0.000000
20	4	88,969,924	89,812,179	842,255	0.000000
21	5	30,867,734	31,559,038	691,304	0.000048
22	5	34,699,672	35,022,461	322,789	0.000044
23	5	36,947,373	49,596,616	12,649,243	0.000036
24	5	38,415,513	52,042,559	13,627,046	0.000008
25	5	38,436,914	53,314,739	14,877,825	0.000003
26	5	39,193,551	53,363,328	14,169,777	0.000001
27	5	39,227,051	53,681,885	14,454,834	0.000002
28	5	39,290,522	54,213,166	14,922,644	0.000001
29	5	40,067,012	54,263,361	14,196,349	0.000001
30	5	40,067,067	55,002,125	14,935,058	0.000044
31	5	62,902,781	73,826,179	10,923,398	0.000037
32	5	62,902,840	75,136,380	12,233,540	0.000039
33	6	5,234,205	8,426,832	3,192,627	0.000004
34	6	8,590,629	10,121,622	1,530,993	0.000001
35	6	20,826,219	22,454,520	1,628,301	0.000006
36	6	79,985,449	82,121,184	2,135,735	0.000045
37	6	83,790,744	84,429,777	639,033	0.000000
38	7	18,199,983	18,914,741	714,758	0.000027
39	7	40,802,769	47,121,085	6,318,316	0.000000
40	7	77,910,638	86,239,528	8,328,890	0.000040
41	8	17,585,971	25,676,895	8,090,924	0.000039
42	8	25,878,277	26,432,454	554,177	0.000035
43	8	34,400,536	35,534,235	1,133,699	0.000000
44	9	239,391	6,967,633	6,728,242	0.000000
45	9	384,947	7,036,901	6,651,954	0.000000
46	9	507,715	7,087,991	6,580,276	0.000001
47	9	559,992	7,097,769	6,537,777	0.000000
48	9	2,022,845	7,097,843	5,074,998	0.000002
49	9	2,093,950	7,136,888	5,042,938	0.000003
50	9	2,110,825	7,560,610	5,449,785	0.000033
51	9	7,097,769	14,417,560	7,319,791	0.000043
52	9	7,097,843	15,340,199	8,242,356	0.000044
53	9	7,560,610	16,398,826	8,838,216	0.000016
54	9	8,149,670	16,577,758	8,428,088	0.000021
55	9	8,167,428	16,806,655	8,639,227	0.000017
56	9	8,167,453	17,294,243	9,126,790	0.000025
57	9	9,044,621	17,689,909	8,645,288	0.000010
58	9	9,163,304	17,689,981	8,526,677	0.000006
59	9	9,455,190	17,756,315	8,301,125	0.000006
60	9	9,589,450	17,897,828	8,308,378	0.000006
61	9	9,760,741	17,905,215	8,144,474	0.000001
62	9	11,697,012	18,130,836	6,433,824	0.000001
63	9	12,018,131	18,138,090	6,119,959	0.000034
64	9	13,570,593	18,139,365	4,568,772	0.000031
65	9	13,822,491	18,643,380	4,820,889	0.000047
66	9	14,030,706	18,670,679	4,639,973	0.000046
67	9	14,171,653	20,361,741	6,190,088	0.000037
68	9	15,340,199	20,780,622	5,440,423	0.000013
69	9	16,248,118	20,866,470	4,618,352	0.000008
70	9	16,577,648	20,866,513	4,288,865	0.000048
71	9	28,114,180	28,150,396	36,216	0.000045
72	9	32,872,845	74,720,374	41,847,529	0.000029
73	9	32,872,911	74,895,327	42,022,416	0.000044
74	9	33,334,252	76,062,448	42,728,196	0.000003
75	9	33,777,532	76,408,875	42,631,343	0.000000
76	9	34,571,525	77,295,320	42,723,795	0.000001
77	9	35,033,291	77,492,323	42,459,032	0.000027
78	9	35,099,949	77,911,088	42,811,139	0.000025
79	9	38,288,233	79,894,551	41,606,318	0.000042
80	10	3,138,767	3,869,648	730,881	0.000032
81	10	25,664,296	30,765,343	5,101,047	0.000002
82	10	34,144,778	36,379,524	2,234,746	0.000047
83	10	39,478,045	41,045,120	1,567,075	0.000000
84	10	41,832,409	42,003,272	170,863	0.000000
85	11	27,804,222	27,870,966	66,744	0.000000
86	11	35,321,011	44,437,547	9,116,536	0.000027
87	11	58,439,840	59,734,341	1,294,501	0.000000
88	11	69,575,895	73,727,821	4,151,926	0.000018
89	11	76,728,362	77,603,940	875,578	0.000000
90	12	5,952,374	6,755,671	803,297	0.000031
91	12	16,436,456	17,230,345	793,889	0.000003
92	12	21,891,130	22,258,340	367,210	0.000029
93	12	31,366,772	38,822,328	7,455,556	0.000046
94	12	45,834,343	46,050,700	216,357	0.000000
95	12	56,343,030	57,087,294	744,264	0.000025
96	13	19,902,834	28,754,949	8,852,115	0.000014
97	13	30,803,942	30,804,141	199	0.000044
98	14	22,620,727	23,876,640	1,255,913	0.000013
99	15	21,920,736	22,030,272	109,536	0.000010
100	15	31,644,695	32,880,524	1,235,829	0.000002
101	15	52,740,396	53,629,994	889,598	0.000041
102	15	70,037,795	71,934,297	1,896,502	0.000001
103	16	50,989,894	51,474,818	484,924	0.000037
104	17	4,358,578	6,227,250	1,868,672	0.000010
105	18	30,817,335	30,855,630	38,295	0.000013
106	19	3,542,590	38,755,894	35,213,304	0.000002
107	19	14,604,003	39,026,697	24,422,694	0.000000
108	19	14,604,245	39,351,986	24,747,741	0.000000
109	19	15,353,848	40,000,180	24,646,332	0.000000
110	19	15,450,328	40,489,900	25,039,572	0.000000
111	19	15,725,894	42,248,138	26,522,244	0.000000
112	19	15,858,564	42,248,158	26,389,594	0.000000
113	19	16,213,403	42,492,466	26,279,063	0.000000
114	19	16,472,978	42,530,751	26,057,773	0.000000
115	19	16,560,813	43,898,128	27,337,315	0.000000
116	19	16,561,051	46,160,099	29,599,048	0.000000
117	19	17,471,210	46,754,147	29,282,937	0.000000
118	19	20,152,263	48,212,694	28,060,431	0.000000
119	19	20,533,429	49,103,383	28,569,954	0.000000
120	19	24,163,969	50,478,886	26,314,917	0.000000
121	20	6,437,010	8,362,876	1,925,866	0.000001
122	20	8,892,142	10,640,559	1,748,417	0.000000
123	20	12,142,424	13,168,601	1,026,177	0.000021
124	20	22,923,923	22,987,041	63,118	0.000041
125	20	35,310,424	35,933,409	622,985	0.000031
126	21	21,113,081	21,747,811	634,730	0.000002
127	21	24,513,223	24,630,565	117,342	0.000044
128	21	26,563,534	28,060,803	1,497,269	0.000048
129	22	16,963,574	28,149,081	11,185,507	0.000000
130	22	20,312,249	29,263,600	8,951,351	0.000000
131	22	21,032,291	30,006,454	8,974,163	0.000000
132	22	23,923,658	33,536,872	9,613,214	0.000000
133	23	47,104,218	48,381,807	1,277,589	0.000037
